# Supplementary material for: ﻿Taxonomic review of the grasshopper genus Pteropera Karsch, 1891 (Orthoptera, Acrididea, Catantopinae) with description of three new species and a preliminary phylogeny of the Cameroonian species
Source: Zookeys. 2024 Oct 25;1216:219–64. doi: 10.3897/zookeys.1216.130270 (PMC11530763; doi:10.3897/zookeys.1216.130270)
Supplement: XML Treatment for Pteropera [file zookeys.1216.130270-treatment1.xml]

<!DOCTYPE tp:taxon-treatment
  PUBLIC "-//TaxonX//DTD Taxonomic Treatment Publishing DTD v0 20100105//EN" "tax-treatment-NSO.dtd">
<tp:taxon-treatment xmlns:tp="http://www.plazi.org/taxpub"><tp:treatment-meta><kwd-group><label>Taxon classification</label><kwd>
                <named-content content-type="kingdom">Animalia</named-content>
              </kwd><kwd>
                <named-content content-type="order">Orthoptera</named-content>
              </kwd><kwd>
                <named-content content-type="family">Acrididae</named-content>
              </kwd></kwd-group><mixed-citation publication-type="journal"><person-group><name><surname>Yetchom Fondjo</surname><given-names>Jeanne Agrippine</given-names></name><name><surname>Nzoko Fiemapong</surname><given-names>Armand Richard</given-names></name><name><surname>Tindo</surname><given-names>Maurice</given-names></name><name><surname>Duressa</surname><given-names>Tarekegn Fite</given-names></name><name><surname>Ivković</surname><given-names>Slobodan</given-names></name><name><surname>Husemann</surname><given-names>Martin</given-names></name></person-group><article-title>﻿Taxonomic review of the grasshopper genus <italic><tp:taxon-name><tp:taxon-name-part taxon-name-part-type="genus" reg="Pteropera">Pteropera</tp:taxon-name-part></tp:taxon-name></italic> Karsch, 1891 (<tp:taxon-name><tp:taxon-name-part taxon-name-part-type="order">Orthoptera</tp:taxon-name-part></tp:taxon-name>, <tp:taxon-name><tp:taxon-name-part taxon-name-part-type="infraorder">Acrididea</tp:taxon-name-part></tp:taxon-name>, <tp:taxon-name><tp:taxon-name-part taxon-name-part-type="subfamily">Catantopinae</tp:taxon-name-part></tp:taxon-name>) with description of three new species and a preliminary phylogeny of the Cameroonian species</article-title><source>Zookeys</source><day>25</day><month>10</month><year>2024</year><volume>1216</volume><fpage>219</fpage><lpage>264</lpage><pub-id pub-id-type="doi">10.3897/zookeys.1216.130270</pub-id></mixed-citation></tp:treatment-meta><tp:nomenclature><label>﻿Genus</label><tp:taxon-name>
              <object-id xmlns:xlink="http://www.w3.org/1999/xlink" content-type="arpha" xlink:type="simple">E9868821-AC9F-5D83-B608-7D56C8F4A79B</object-id>
              <tp:taxon-name-part taxon-name-part-type="genus" reg="Pteropera">Pteropera</tp:taxon-name-part>
            </tp:taxon-name><tp:taxon-authority>Karsch, 1891</tp:taxon-authority><tp:nomenclature-citation-list><tp:nomenclature-citation><tp:taxon-name>
                  <tp:taxon-name-part taxon-name-part-type="genus" reg="Pteropera">Pteropera</tp:taxon-name-part>
                </tp:taxon-name><comment>Karsch, 1891: 185 (type species: <tp:taxon-name><tp:taxon-name-part taxon-name-part-type="genus" reg="Pteropera">Pteropera</tp:taxon-name-part><tp:taxon-name-part taxon-name-part-type="species" reg="verrucigena">verrucigena</tp:taxon-name-part></tp:taxon-name> Karsch, 1891, by original monotypy); <xref ref-type="bibr" rid="B13">Kirby 1910</xref>: 473; <xref ref-type="bibr" rid="B23">Ramme 1929</xref>: 358–360; <xref ref-type="bibr" rid="B8">Johnston 1956</xref>: 291; <xref ref-type="bibr" rid="B27">Sjöstedt 1931</xref>: 28–29; <xref ref-type="bibr" rid="B9">Johnston 1968</xref>: 239; <xref ref-type="bibr" rid="B3">Dirsh 1965</xref>: 338–339; <xref ref-type="bibr" rid="B4">Donskoff 1981</xref>: 33–88; <xref ref-type="bibr" rid="B19">Otte 1995</xref>: 331–333; <xref ref-type="bibr" rid="B28">Yetchom Fondjo et al. 2019</xref>: 317.</comment></tp:nomenclature-citation></tp:nomenclature-citation-list></tp:nomenclature><tp:treatment-sec sec-type="diagnosis" id="SECID0EZ6AG"><title>Diagnosis.</title><p>Of medium size (22.5 mm; 30.0 mm); integument moderately rugous dorsally and smooth ventrally; body and legs with inconspicuous hairs; antennal organ on the fifth segment before the apex; frons oblique (~ 45°); frontal ridge slightly curved, depressed near the median ocelli, with parallel carinae; fastigium of vertex short, triangular to hexagonal, more or less elongated, with the upper area very small, almost flat above; interocular distance narrower than or equal to the antennal scape; eyes large, globular, oval in profile, bean-shaped in dorsal view; ocelli large; pronotum cylindrical in cross-section at the typical groove, crossed by three transverse furrows; median carina faintly visible, lateral carina absent; metazona twice shorter than the prozona; anterior margin always notched, posterior margin excurved or notched; prosternal tubercle subconical, prominent, elevated, isolated; mesosternal lobes rounded. Tegmina lobiform, 3× longer than its width, covering the larger tympanum; wings less developed. Last article of the anterior and medial tarsi longer than the other two combined; Hind femur longer than wide; chevrons continuous and rounded in the outer median area; upper carinae serrate; upper basal lobe larger than the lower; hind tibia shorter than the femur, slightly S-curved, external apical spine absent, 8–10 spines on each upper margin; last tarsal segment as long as the other two combined; arolium larger and longer than the spurs. Supra-anal plate triangular, elongated; cerci slightly curved, conical, acute or truncated, sometimes with internal preapical lobules; male subgenital plate short, conical, or truncated; valves of ovipositor narrow, with curved apices, lower valves with small or no lateral projection; male genitalia: epiphallus bridge-shaped; bridge usually short, straight or arched, curved forward, reinforced in the vertical plane by a tubercle-like thickening and as prominent downwards as the lateral plates; ancorae short; lophi plate-shaped, aligned or forming an angle greater than 70°, posterior process not very prominent; oval sclerites small, rounded to subtriangular; cingulum horseshoe-shaped; rami of the cingulum not curved ventrally; ectophallus with two lower and two upper spiculated sheaths; intromission organ of aedeagus having four sclerotized blades and two upper spiculated sheaths; lower valves typically shorter than upper ones.</p></tp:treatment-sec><ref-list><ref id="B13"><mixed-citation xmlns:xlink="http://www.w3.org/1999/xlink" xlink:type="simple"><person-group><name name-style="western"><surname>Kirby</surname><given-names>WF</given-names></name></person-group> (<year>1910</year>) A synonymic catalogue of <tp:taxon-name><tp:taxon-name-part taxon-name-part-type="order">Orthoptera</tp:taxon-name-part></tp:taxon-name>. Vol. 3. <tp:taxon-name><tp:taxon-name-part taxon-name-part-type="order">Orthoptera</tp:taxon-name-part></tp:taxon-name><tp:taxon-name><tp:taxon-name-part taxon-name-part-type="order">Saltatoria</tp:taxon-name-part></tp:taxon-name>. Part 2. <tp:taxon-name><tp:taxon-name-part taxon-name-part-type="family">Locustidae</tp:taxon-name-part></tp:taxon-name> vel <tp:taxon-name><tp:taxon-name-part taxon-name-part-type="family">Acridiidae</tp:taxon-name-part></tp:taxon-name>. Taylor &amp; Francis, London, for the British Museum (Natural History), London, vii + 674 pp.</mixed-citation></ref><ref id="B23"><mixed-citation xmlns:xlink="http://www.w3.org/1999/xlink" xlink:type="simple"><person-group><name name-style="western"><surname>Ramme</surname><given-names>W</given-names></name></person-group> (<year>1929</year>) <article-title>Afrikanische <tp:taxon-name><tp:taxon-name-part taxon-name-part-type="family">Acrididae</tp:taxon-name-part></tp:taxon-name>. Revisionen und Beschreibungen wenig bekannter und neuer Gattungen und Arten.</article-title><source>Mitteilungen aus dem zoologischen Museum in Berlin</source><volume>15</volume>: <fpage>247</fpage>–<lpage>492</lpage>. <ext-link xlink:href="10.1002/mmnz.4830150202" ext-link-type="doi" xlink:type="simple">https://doi.org/10.1002/mmnz.4830150202</ext-link></mixed-citation></ref><ref id="B8"><mixed-citation xmlns:xlink="http://www.w3.org/1999/xlink" xlink:type="simple"><person-group><name name-style="western"><surname>Johnston</surname><given-names>HB</given-names></name></person-group> (<year>1956</year>) Annotated catalogue of African grasshoppers. Cambridge University Press, 833 pp.</mixed-citation></ref><ref id="B27"><mixed-citation xmlns:xlink="http://www.w3.org/1999/xlink" xlink:type="simple"><person-group><name name-style="western"><surname>Sjöstedt</surname><given-names>Y</given-names></name></person-group> (<year>1931</year>) <article-title><tp:taxon-name><tp:taxon-name-part taxon-name-part-type="superfamily">Acridoidea</tp:taxon-name-part></tp:taxon-name> aus Kongo und anderen Teilen von Afrika.</article-title><source>Arkiv för Zoologi (A)</source><volume>22</volume>(<issue>15</issue>): <fpage>1</fpage>–<lpage>64</lpage>.</mixed-citation></ref><ref id="B9"><mixed-citation xmlns:xlink="http://www.w3.org/1999/xlink" xlink:type="simple"><person-group><name name-style="western"><surname>Johnston</surname><given-names>HB</given-names></name></person-group> (<year>1968</year>) Annotated catalogue of African grasshoppers. Supplement. Cambridge University Press for the Anti-Locust Research Centre, London, xiv + 448 pp.</mixed-citation></ref><ref id="B3"><mixed-citation xmlns:xlink="http://www.w3.org/1999/xlink" xlink:type="simple"><person-group><name name-style="western"><surname>Dirsh</surname><given-names>VM</given-names></name></person-group> (<year>1965</year>) <source>The African genera of <tp:taxon-name><tp:taxon-name-part taxon-name-part-type="superfamily">Acridoidea</tp:taxon-name-part></tp:taxon-name>.</source><publisher-name>Anti-Locust Research Centre and Cambridge University Press</publisher-name>, <publisher-loc>London</publisher-loc>, <size units="page">579 pp</size>.</mixed-citation></ref><ref id="B4"><mixed-citation xmlns:xlink="http://www.w3.org/1999/xlink" xlink:type="simple"><person-group><name name-style="western"><surname>Donskoff</surname><given-names>M</given-names></name></person-group> (<year>1981</year>) <article-title>Les acridiens de la forêt africaine. I. Révision du genre <italic><tp:taxon-name><tp:taxon-name-part taxon-name-part-type="genus">Pteropera</tp:taxon-name-part></tp:taxon-name></italic> Karsch, 1891 (<tp:taxon-name><tp:taxon-name-part taxon-name-part-type="order">Orthoptera</tp:taxon-name-part></tp:taxon-name>, <tp:taxon-name><tp:taxon-name-part taxon-name-part-type="family">Acrididae</tp:taxon-name-part></tp:taxon-name>). Annales de la Société entomologique de France (N.S.</article-title><source>)</source><volume>17</volume>(<issue>1</issue>): <fpage>33</fpage>–<lpage>88</lpage>. [51 figs] <ext-link xlink:href="10.1080/21686351.1981.12278263" ext-link-type="doi" xlink:type="simple">https://doi.org/10.1080/21686351.1981.12278263</ext-link></mixed-citation></ref><ref id="B19"><mixed-citation xmlns:xlink="http://www.w3.org/1999/xlink" xlink:type="simple"><person-group><name name-style="western"><surname>Otte</surname><given-names>D</given-names></name></person-group> (<year>1995</year>) <tp:taxon-name><tp:taxon-name-part taxon-name-part-type="order">Orthoptera</tp:taxon-name-part></tp:taxon-name> species file. 4. Grasshoppers [<tp:taxon-name><tp:taxon-name-part taxon-name-part-type="infraorder">Acridomorpha</tp:taxon-name-part></tp:taxon-name>]. C. <tp:taxon-name><tp:taxon-name-part taxon-name-part-type="superfamily">Acridoidea</tp:taxon-name-part></tp:taxon-name>. Orthopterists’ Society &amp; Academy of Natural Sciences of Philadelphia, vii + 518 pp.</mixed-citation></ref><ref id="B28"><mixed-citation xmlns:xlink="http://www.w3.org/1999/xlink" xlink:type="simple"><person-group><name name-style="western"><surname>Yetchom Fondjo</surname><given-names>JA</given-names></name><name name-style="western"><surname>Kekeunou</surname><given-names>S</given-names></name><name name-style="western"><surname>Kenne</surname><given-names>M</given-names></name><name name-style="western"><surname>Missoup</surname><given-names>AD</given-names></name><name name-style="western"><surname>Huang</surname><given-names>H</given-names></name><name name-style="western"><surname>Libin</surname><given-names>M</given-names></name><name name-style="western"><surname>Sheng-Quan</surname><given-names>X</given-names></name></person-group> (<year>2019</year>) <article-title>A Checklist of Short-horned Grasshopper Species (<tp:taxon-name><tp:taxon-name-part taxon-name-part-type="order">Orthoptera</tp:taxon-name-part></tp:taxon-name>: <tp:taxon-name><tp:taxon-name-part taxon-name-part-type="suborder">Caelifera</tp:taxon-name-part></tp:taxon-name>) from Littoral Region of Cameroon with description of a new species of the genus Hemierianthus Saussure, 1903 (<tp:taxon-name><tp:taxon-name-part taxon-name-part-type="order">Orthoptera</tp:taxon-name-part></tp:taxon-name>: <tp:taxon-name><tp:taxon-name-part taxon-name-part-type="family">Chorotypidae</tp:taxon-name-part></tp:taxon-name>).</article-title><source>Zootaxa</source><volume>4706</volume>(<issue>2</issue>): <fpage>311</fpage>–<lpage>331</lpage>. <ext-link xlink:href="10.11646/zootaxa.4706.2.6" ext-link-type="doi" xlink:type="simple">https://doi.org/10.11646/zootaxa.4706.2.6</ext-link></mixed-citation></ref></ref-list></tp:taxon-treatment>
