# Supplementary material for: ﻿Taxonomic review of the grasshopper genus Pteropera Karsch, 1891 (Orthoptera, Acrididea, Catantopinae) with description of three new species and a preliminary phylogeny of the Cameroonian species
Source: Zookeys. 2024 Oct 25;1216:219–64. doi: 10.3897/zookeys.1216.130270 (PMC11530763; doi:10.3897/zookeys.1216.130270)
Supplement: XML Treatment for Pteropera carnapi [file zookeys.1216.130270-treatment3.xml]

<!DOCTYPE tp:taxon-treatment
  PUBLIC "-//TaxonX//DTD Taxonomic Treatment Publishing DTD v0 20100105//EN" "tax-treatment-NSO.dtd">
<tp:taxon-treatment xmlns:tp="http://www.plazi.org/taxpub"><tp:treatment-meta><kwd-group><label>Taxon classification</label><kwd>
                <named-content content-type="kingdom">Animalia</named-content>
              </kwd><kwd>
                <named-content content-type="order">Orthoptera</named-content>
              </kwd><kwd>
                <named-content content-type="family">Acrididae</named-content>
              </kwd></kwd-group><mixed-citation publication-type="journal"><person-group><name><surname>Yetchom Fondjo</surname><given-names>Jeanne Agrippine</given-names></name><name><surname>Nzoko Fiemapong</surname><given-names>Armand Richard</given-names></name><name><surname>Tindo</surname><given-names>Maurice</given-names></name><name><surname>Duressa</surname><given-names>Tarekegn Fite</given-names></name><name><surname>Ivković</surname><given-names>Slobodan</given-names></name><name><surname>Husemann</surname><given-names>Martin</given-names></name></person-group><article-title>﻿Taxonomic review of the grasshopper genus <italic><tp:taxon-name><tp:taxon-name-part taxon-name-part-type="genus" reg="Pteropera">Pteropera</tp:taxon-name-part></tp:taxon-name></italic> Karsch, 1891 (<tp:taxon-name><tp:taxon-name-part taxon-name-part-type="order">Orthoptera</tp:taxon-name-part></tp:taxon-name>, <tp:taxon-name><tp:taxon-name-part taxon-name-part-type="infraorder">Acrididea</tp:taxon-name-part></tp:taxon-name>, <tp:taxon-name><tp:taxon-name-part taxon-name-part-type="subfamily">Catantopinae</tp:taxon-name-part></tp:taxon-name>) with description of three new species and a preliminary phylogeny of the Cameroonian species</article-title><source>Zookeys</source><day>25</day><month>10</month><year>2024</year><volume>1216</volume><fpage>219</fpage><lpage>264</lpage><pub-id pub-id-type="doi">10.3897/zookeys.1216.130270</pub-id></mixed-citation></tp:treatment-meta><tp:nomenclature><label>﻿</label><tp:taxon-name>
              <object-id xmlns:xlink="http://www.w3.org/1999/xlink" content-type="arpha" xlink:type="simple">5D235732-67F5-5BF1-8ED3-BEC76DDB2983</object-id>
              <tp:taxon-name-part taxon-name-part-type="genus" reg="Pteropera">Pteropera</tp:taxon-name-part>
              <tp:taxon-name-part taxon-name-part-type="species" reg="carnapi">carnapi</tp:taxon-name-part>
            </tp:taxon-name><tp:taxon-authority>Ramme, 1929</tp:taxon-authority><xref ref-type="fig" rid="F3">Figs 3A, B</xref><xref ref-type="fig" rid="F8">, 8A, B</xref><tp:nomenclature-citation-list><tp:nomenclature-citation><tp:taxon-name>
                  <tp:taxon-name-part taxon-name-part-type="genus" reg="Pteropera">Pteropera</tp:taxon-name-part>
                  <tp:taxon-name-part taxon-name-part-type="species" reg="biloloca">biloloca</tp:taxon-name-part>
                </tp:taxon-name><comment><xref ref-type="bibr" rid="B27">Sjöstedt 1931</xref>: 28; <xref ref-type="bibr" rid="B3">Dirsh 1965</xref>: 339.</comment></tp:nomenclature-citation><tp:nomenclature-citation><tp:taxon-name>
                  <tp:taxon-name-part taxon-name-part-type="genus" reg="Pteropera">Pteropera</tp:taxon-name-part>
                  <tp:taxon-name-part taxon-name-part-type="species" reg="carnapi">carnapi</tp:taxon-name-part>
                </tp:taxon-name><comment><xref ref-type="bibr" rid="B23">Ramme 1929</xref>: 364; <xref ref-type="bibr" rid="B4">Donskoff 1981</xref>: 59.</comment></tp:nomenclature-citation></tp:nomenclature-citation-list></tp:nomenclature><tp:treatment-sec sec-type="type material" id="SECID0EH1AK"><title>Type material examined.</title><p><bold><italic>Holotype</italic>.</bold> Cameroon • ♂; Yaoundé; <named-content xmlns:xlink="http://www.w3.org/1999/xlink" content-type="dwc:verbatimCoordinates" xlink:type="simple"><named-content content-type="geo-json" specific-use="{&#34;type&#34;:&#34;Point&#34;,&#34;coordinates&#34;:[11.501944,3.848050]}" id="NCID0EV1AK" xlink:type="simple">3°50.883'N, 11°30'7"E</named-content></named-content>; Jun. 1887; V. Carnap leg.; <named-content xmlns:xlink="http://www.w3.org/1999/xlink" content-type="dwc:institutional_code" xlink:title="Museum für Naturkunde Berlin, Germany" xlink:href="http://grbio.org/institution/museum-f%C3%BCr-naturkunde-berlin" xlink:type="simple">MfN</named-content>, BA000180S01-DORSA.</p></tp:treatment-sec><tp:treatment-sec sec-type="material" id="SECID0E51AK"><title>Other material examined.</title><p>Cameroon • 4 ♀♀; Ongot; <named-content xmlns:xlink="http://www.w3.org/1999/xlink" content-type="dwc:verbatimCoordinates" xlink:type="simple"><named-content content-type="geo-json" specific-use="{&#34;type&#34;:&#34;Point&#34;,&#34;coordinates&#34;:[11.252783,3.708617]}" id="NCID0EH2AK" xlink:type="simple">3°42.517'N, 11°15.167'E</named-content></named-content>; 15 Jun. 2020; J.A. Yetchom Fondjo leg.; <named-content xmlns:xlink="http://www.w3.org/1999/xlink" content-type="dwc:institutional_code" xlink:title="Staatliches Museum für Naturkunde Karlsruhe, Germany" xlink:href="http://grbio.org/institution/staatliches-museum-f%C3%BCr-naturkunde-karlsruhe" xlink:type="simple">SMNK</named-content>. Cameroon • 2 ♂♂; Iboti, Ebo forest; <named-content xmlns:xlink="http://www.w3.org/1999/xlink" content-type="dwc:verbatimCoordinates" xlink:type="simple"><named-content content-type="geo-json" specific-use="{&#34;type&#34;:&#34;Point&#34;,&#34;coordinates&#34;:[10.450033,4.450017]}" id="NCID0ET2AK" xlink:type="simple">4°27.001'N, 10°27.002'E</named-content></named-content>, 731 m a.s.l.; 7 Jan. 2022; J.A. Yetchom Fondjo leg.; <named-content xmlns:xlink="http://www.w3.org/1999/xlink" content-type="dwc:institutional_code" xlink:title="Staatliches Museum für Naturkunde Karlsruhe, Germany" xlink:href="http://grbio.org/institution/staatliches-museum-f%C3%BCr-naturkunde-karlsruhe" xlink:type="simple">SMNK</named-content>. Cameroon • 9 ♂♂, 4 ♀♀; Deng-Deng National Park; <named-content xmlns:xlink="http://www.w3.org/1999/xlink" content-type="dwc:verbatimCoordinates" xlink:type="simple"><named-content content-type="geo-json" specific-use="{&#34;type&#34;:&#34;Point&#34;,&#34;coordinates&#34;:[12.743583,3.356067]}" id="NCID0E62AK" xlink:type="simple">3°21.364'N, 12°44.615'E</named-content></named-content>, 731 m a.s.l.; 12 Jun. 2022; A.R. Nzoko Fiemapong leg.; <named-content xmlns:xlink="http://www.w3.org/1999/xlink" content-type="dwc:institutional_code" xlink:title="Staatliches Museum für Naturkunde Karlsruhe, Germany" xlink:href="http://grbio.org/institution/staatliches-museum-f%C3%BCr-naturkunde-karlsruhe" xlink:type="simple">SMNK</named-content>.</p><fig id="F3" position="float" orientation="portrait"><object-id xmlns:xlink="http://www.w3.org/1999/xlink" content-type="doi" xlink:type="simple">10.3897/zookeys.1216.130270.figure3</object-id><object-id xmlns:xlink="http://www.w3.org/1999/xlink" content-type="arpha" xlink:type="simple">A1D52247-85FD-5989-9E93-193BDD4B6F7A</object-id><label>Figure 3.</label><caption><p>Images of holotypes and allotypes of <italic><tp:taxon-name><tp:taxon-name-part taxon-name-part-type="genus" reg="Pteropera">Pteropera</tp:taxon-name-part></tp:taxon-name></italic> species in lateral view <bold>A</bold><italic><tp:taxon-name><tp:taxon-name-part taxon-name-part-type="genus" reg="Pteropera">P.</tp:taxon-name-part><tp:taxon-name-part taxon-name-part-type="species" reg="carnapi">carnapi</tp:taxon-name-part></tp:taxon-name></italic> (holotype ♂) <bold>B</bold><italic><tp:taxon-name><tp:taxon-name-part taxon-name-part-type="genus" reg="Pteropera">P.</tp:taxon-name-part><tp:taxon-name-part taxon-name-part-type="species" reg="carnapi">carnapi</tp:taxon-name-part></tp:taxon-name></italic> (paratype ♀) <bold>C</bold><italic><tp:taxon-name><tp:taxon-name-part taxon-name-part-type="genus" reg="Pteropera">P.</tp:taxon-name-part><tp:taxon-name-part taxon-name-part-type="species" reg="congoensis">congoensis</tp:taxon-name-part></tp:taxon-name></italic> (holotype ♂) <bold>D</bold><italic><tp:taxon-name><tp:taxon-name-part taxon-name-part-type="genus" reg="Pteropera">P.</tp:taxon-name-part><tp:taxon-name-part taxon-name-part-type="species" reg="congoensis">congoensis</tp:taxon-name-part></tp:taxon-name></italic> (allotype ♀) <bold>E</bold><italic><tp:taxon-name><tp:taxon-name-part taxon-name-part-type="genus" reg="Pteropera">P.</tp:taxon-name-part><tp:taxon-name-part taxon-name-part-type="species" reg="cornici">cornici</tp:taxon-name-part></tp:taxon-name></italic> (holotype ♂) <bold>F</bold><italic><tp:taxon-name><tp:taxon-name-part taxon-name-part-type="genus" reg="Pteropera">P.</tp:taxon-name-part><tp:taxon-name-part taxon-name-part-type="species" reg="cornici">cornici</tp:taxon-name-part></tp:taxon-name></italic> (allotype ♀) <bold>G</bold><italic><tp:taxon-name><tp:taxon-name-part taxon-name-part-type="genus" reg="Pteropera">P.</tp:taxon-name-part><tp:taxon-name-part taxon-name-part-type="species" reg="descampsi">descampsi</tp:taxon-name-part></tp:taxon-name></italic> (holotype ♂) <bold>H</bold><italic><tp:taxon-name><tp:taxon-name-part taxon-name-part-type="genus" reg="Pteropera">P.</tp:taxon-name-part><tp:taxon-name-part taxon-name-part-type="species" reg="descampsi">descampsi</tp:taxon-name-part></tp:taxon-name></italic> (allotype ♀) <bold>I</bold><italic><tp:taxon-name><tp:taxon-name-part taxon-name-part-type="genus" reg="Pteropera">P.</tp:taxon-name-part><tp:taxon-name-part taxon-name-part-type="species" reg="descarpentriesi">descarpentriesi</tp:taxon-name-part></tp:taxon-name></italic> (holotype ♂) <bold>J</bold><italic><tp:taxon-name><tp:taxon-name-part taxon-name-part-type="genus" reg="Pteropera">P.</tp:taxon-name-part><tp:taxon-name-part taxon-name-part-type="species" reg="descarpentriesi">descarpentriesi</tp:taxon-name-part></tp:taxon-name></italic> (allotype ♀).</p></caption><graphic xmlns:xlink="http://www.w3.org/1999/xlink" xlink:href="zookeys-1216-219_article-130270__-g003.jpg" position="float" orientation="portrait" xlink:type="simple" id="oo_1160991.jpg"><uri content-type="original_file" xlink:type="simple">https://binary.pensoft.net/fig/1160991</uri></graphic></fig></tp:treatment-sec><tp:treatment-sec sec-type="redescription" id="SECID0E5ABK"><title>Redescription.</title><p>Frontal ridge raised above the median ocelli, prominent between the antennae; head and pronotum with well contrasted pale and dark colors; subocellar facial spot large; lower margin of elytra shiny black; meso- and metathoracic episternites yellow in their center; front legs, ventral area of hind femora yellow-green; dorsal area of the body and upper areas of hind femora more or less dark brown; hind tibiae bluish-green; male pallium and supra-anal plate raised; male cerci bilobate, with inner lobe equal to or longer than the outer lobe. <bold><italic>Epiphallus</italic></bold> (Fig. <xref ref-type="fig" rid="F15">15A</xref>): Ancorae small and closer to each other; bridge arched; anterior projections prominent, triangular. <bold><italic>Phallic complex</italic></bold> (Fig. <xref ref-type="fig" rid="F15">15B–D</xref>): dorsal arch of cingulum U-shaped, apodemes slender, clearly overhanging or exceeding level of separation of endophallic valves, with strongly incurved apex; upper ectophallic sheath very long in profile; lower ectophallic sheath not covering or enveloping the base of the rami; rami not bent; aedeagus valves in the form of a thin blade; latero-ventral sclerite triangular.</p></tp:treatment-sec><tp:treatment-sec sec-type="distribution" id="SECID0EACBK"><title>Distribution.</title><p>Cameroon; Central African Republic; Gabon; Congo (Fig. <xref ref-type="fig" rid="F16">16B</xref>).</p></tp:treatment-sec><tp:treatment-sec><!--Section generated to contain objects referenced in tp:taxon-treatment.--><fig id="F8" position="float" orientation="portrait"><object-id xmlns:xlink="http://www.w3.org/1999/xlink" content-type="doi" xlink:type="simple">10.3897/zookeys.1216.130270.figure8</object-id><object-id xmlns:xlink="http://www.w3.org/1999/xlink" content-type="arpha" xlink:type="simple">332F5E4D-6AFB-5776-AC13-B58414879164</object-id><label>Figure 8.</label><caption><p>Images of holotypes, allotypes and paratype of <italic><tp:taxon-name><tp:taxon-name-part taxon-name-part-type="genus" reg="Pteropera">Pteropera</tp:taxon-name-part></tp:taxon-name></italic> species in dorsal view <bold>A</bold><italic><tp:taxon-name><tp:taxon-name-part taxon-name-part-type="genus" reg="Pteropera">P.</tp:taxon-name-part><tp:taxon-name-part taxon-name-part-type="species" reg="carnapi">carnapi</tp:taxon-name-part></tp:taxon-name></italic> (holotype ♂) <bold>B</bold><italic><tp:taxon-name><tp:taxon-name-part taxon-name-part-type="genus" reg="Pteropera">P.</tp:taxon-name-part><tp:taxon-name-part taxon-name-part-type="species" reg="carnapi">carnapi</tp:taxon-name-part></tp:taxon-name></italic> (paratype ♀) <bold>C</bold><italic><tp:taxon-name><tp:taxon-name-part taxon-name-part-type="genus" reg="Pteropera">P.</tp:taxon-name-part><tp:taxon-name-part taxon-name-part-type="species" reg="congoensis">congoensis</tp:taxon-name-part></tp:taxon-name></italic> (holotype ♂) <bold>D</bold><italic><tp:taxon-name><tp:taxon-name-part taxon-name-part-type="genus" reg="Pteropera">P.</tp:taxon-name-part><tp:taxon-name-part taxon-name-part-type="species" reg="congoensis">congoensis</tp:taxon-name-part></tp:taxon-name></italic> (allotype ♀) <bold>E</bold><italic><tp:taxon-name><tp:taxon-name-part taxon-name-part-type="genus" reg="Pteropera">P.</tp:taxon-name-part><tp:taxon-name-part taxon-name-part-type="species" reg="cornici">cornici</tp:taxon-name-part></tp:taxon-name></italic> (holotype ♂) <bold>F</bold><italic><tp:taxon-name><tp:taxon-name-part taxon-name-part-type="genus" reg="Pteropera">P.</tp:taxon-name-part><tp:taxon-name-part taxon-name-part-type="species" reg="cornici">cornici</tp:taxon-name-part></tp:taxon-name></italic> (allotype ♀) <bold>G</bold><italic><tp:taxon-name><tp:taxon-name-part taxon-name-part-type="genus" reg="Pteropera">P.</tp:taxon-name-part><tp:taxon-name-part taxon-name-part-type="species" reg="descampsi">descampsi</tp:taxon-name-part></tp:taxon-name></italic> (holotype ♂) <bold>H</bold><italic><tp:taxon-name><tp:taxon-name-part taxon-name-part-type="genus" reg="Pteropera">P.</tp:taxon-name-part><tp:taxon-name-part taxon-name-part-type="species" reg="descampsi">descampsi</tp:taxon-name-part></tp:taxon-name></italic> (allotype ♀) <bold>I</bold><italic><tp:taxon-name><tp:taxon-name-part taxon-name-part-type="genus" reg="Pteropera">P.</tp:taxon-name-part><tp:taxon-name-part taxon-name-part-type="species" reg="descarpentriesi">descarpentriesi</tp:taxon-name-part></tp:taxon-name></italic> (holotype ♂) <bold>J</bold><italic><tp:taxon-name><tp:taxon-name-part taxon-name-part-type="genus" reg="Pteropera">P.</tp:taxon-name-part><tp:taxon-name-part taxon-name-part-type="species" reg="descarpentriesi">descarpentriesi</tp:taxon-name-part></tp:taxon-name></italic> (allotype ♀).</p></caption><graphic xmlns:xlink="http://www.w3.org/1999/xlink" xlink:href="zookeys-1216-219_article-130270__-g008.jpg" position="float" orientation="portrait" xlink:type="simple" id="oo_1160996.jpg"><uri content-type="original_file" xlink:type="simple">https://binary.pensoft.net/fig/1160996</uri></graphic></fig><fig id="F15" position="float" orientation="portrait"><object-id xmlns:xlink="http://www.w3.org/1999/xlink" content-type="doi" xlink:type="simple">10.3897/zookeys.1216.130270.figure15</object-id><object-id xmlns:xlink="http://www.w3.org/1999/xlink" content-type="arpha" xlink:type="simple">C59099CD-E717-5671-B53D-9E8A8ADB65B1</object-id><label>Figure 15.</label><caption><p>Internal genitalia of <italic><tp:taxon-name><tp:taxon-name-part taxon-name-part-type="genus" reg="Pteropera">P.</tp:taxon-name-part><tp:taxon-name-part taxon-name-part-type="species" reg="carnapi">carnapi</tp:taxon-name-part></tp:taxon-name></italic> (<bold>A–D</bold>), <italic><tp:taxon-name><tp:taxon-name-part taxon-name-part-type="genus" reg="Pteropera">P.</tp:taxon-name-part><tp:taxon-name-part taxon-name-part-type="species" reg="descampsi">descampsi</tp:taxon-name-part></tp:taxon-name></italic> (<bold>E–H</bold>), <italic><tp:taxon-name><tp:taxon-name-part taxon-name-part-type="genus" reg="Pteropera">P.</tp:taxon-name-part><tp:taxon-name-part taxon-name-part-type="species" reg="karschi">karschi</tp:taxon-name-part><tp:taxon-name-part taxon-name-part-type="subspecies" reg="zenkeri">zenkeri</tp:taxon-name-part></tp:taxon-name></italic> (<bold>I–L</bold>), <italic><tp:taxon-name><tp:taxon-name-part taxon-name-part-type="genus" reg="Pteropera">P.</tp:taxon-name-part><tp:taxon-name-part taxon-name-part-type="species" reg="uniformis">uniformis</tp:taxon-name-part></tp:taxon-name></italic> (<bold>M–P</bold>) and <italic><tp:taxon-name><tp:taxon-name-part taxon-name-part-type="genus" reg="Pteropera">P.</tp:taxon-name-part><tp:taxon-name-part taxon-name-part-type="species" reg="verrucigena">verrucigena</tp:taxon-name-part></tp:taxon-name></italic> (<bold>O–T</bold>).</p></caption><graphic xmlns:xlink="http://www.w3.org/1999/xlink" xlink:href="zookeys-1216-219_article-130270__-g015.jpg" position="float" orientation="portrait" xlink:type="simple" id="oo_1161003.jpg"><uri content-type="original_file" xlink:type="simple">https://binary.pensoft.net/fig/1161003</uri></graphic></fig><fig id="F16" position="float" orientation="portrait"><object-id xmlns:xlink="http://www.w3.org/1999/xlink" content-type="doi" xlink:type="simple">10.3897/zookeys.1216.130270.figure16</object-id><object-id xmlns:xlink="http://www.w3.org/1999/xlink" content-type="arpha" xlink:type="simple">08604583-C1FD-52A1-84FD-225A2DC31F55</object-id><label>Figure 16.</label><caption><p>Distribution of <italic><tp:taxon-name><tp:taxon-name-part taxon-name-part-type="genus" reg="Pteropera">Pteropera</tp:taxon-name-part></tp:taxon-name></italic> species in African rainforests.</p></caption><graphic xmlns:xlink="http://www.w3.org/1999/xlink" xlink:href="zookeys-1216-219_article-130270__-g016.jpg" position="float" orientation="portrait" xlink:type="simple" id="oo_1161004.jpg"><uri content-type="original_file" xlink:type="simple">https://binary.pensoft.net/fig/1161004</uri></graphic></fig></tp:treatment-sec><ref-list><ref id="B27"><mixed-citation xmlns:xlink="http://www.w3.org/1999/xlink" xlink:type="simple"><person-group><name name-style="western"><surname>Sjöstedt</surname><given-names>Y</given-names></name></person-group> (<year>1931</year>) <article-title><tp:taxon-name><tp:taxon-name-part taxon-name-part-type="superfamily">Acridoidea</tp:taxon-name-part></tp:taxon-name> aus Kongo und anderen Teilen von Afrika.</article-title><source>Arkiv för Zoologi (A)</source><volume>22</volume>(<issue>15</issue>): <fpage>1</fpage>–<lpage>64</lpage>.</mixed-citation></ref><ref id="B3"><mixed-citation xmlns:xlink="http://www.w3.org/1999/xlink" xlink:type="simple"><person-group><name name-style="western"><surname>Dirsh</surname><given-names>VM</given-names></name></person-group> (<year>1965</year>) <source>The African genera of <tp:taxon-name><tp:taxon-name-part taxon-name-part-type="superfamily">Acridoidea</tp:taxon-name-part></tp:taxon-name>.</source><publisher-name>Anti-Locust Research Centre and Cambridge University Press</publisher-name>, <publisher-loc>London</publisher-loc>, <size units="page">579 pp</size>.</mixed-citation></ref><ref id="B23"><mixed-citation xmlns:xlink="http://www.w3.org/1999/xlink" xlink:type="simple"><person-group><name name-style="western"><surname>Ramme</surname><given-names>W</given-names></name></person-group> (<year>1929</year>) <article-title>Afrikanische <tp:taxon-name><tp:taxon-name-part taxon-name-part-type="family">Acrididae</tp:taxon-name-part></tp:taxon-name>. Revisionen und Beschreibungen wenig bekannter und neuer Gattungen und Arten.</article-title><source>Mitteilungen aus dem zoologischen Museum in Berlin</source><volume>15</volume>: <fpage>247</fpage>–<lpage>492</lpage>. <ext-link xlink:href="10.1002/mmnz.4830150202" ext-link-type="doi" xlink:type="simple">https://doi.org/10.1002/mmnz.4830150202</ext-link></mixed-citation></ref><ref id="B4"><mixed-citation xmlns:xlink="http://www.w3.org/1999/xlink" xlink:type="simple"><person-group><name name-style="western"><surname>Donskoff</surname><given-names>M</given-names></name></person-group> (<year>1981</year>) <article-title>Les acridiens de la forêt africaine. I. Révision du genre <italic><tp:taxon-name><tp:taxon-name-part taxon-name-part-type="genus">Pteropera</tp:taxon-name-part></tp:taxon-name></italic> Karsch, 1891 (<tp:taxon-name><tp:taxon-name-part taxon-name-part-type="order">Orthoptera</tp:taxon-name-part></tp:taxon-name>, <tp:taxon-name><tp:taxon-name-part taxon-name-part-type="family">Acrididae</tp:taxon-name-part></tp:taxon-name>). Annales de la Société entomologique de France (N.S.</article-title><source>)</source><volume>17</volume>(<issue>1</issue>): <fpage>33</fpage>–<lpage>88</lpage>. [51 figs] <ext-link xlink:href="10.1080/21686351.1981.12278263" ext-link-type="doi" xlink:type="simple">https://doi.org/10.1080/21686351.1981.12278263</ext-link></mixed-citation></ref></ref-list></tp:taxon-treatment>
