# Supplementary material for: ﻿Taxonomic review of the grasshopper genus Pteropera Karsch, 1891 (Orthoptera, Acrididea, Catantopinae) with description of three new species and a preliminary phylogeny of the Cameroonian species
Source: Zookeys. 2024 Oct 25;1216:219–64. doi: 10.3897/zookeys.1216.130270 (PMC11530763; doi:10.3897/zookeys.1216.130270)
Supplement: XML Treatment for Pteropera descampsi [file zookeys.1216.130270-treatment4.xml]

<!DOCTYPE tp:taxon-treatment
  PUBLIC "-//TaxonX//DTD Taxonomic Treatment Publishing DTD v0 20100105//EN" "tax-treatment-NSO.dtd">
<tp:taxon-treatment xmlns:tp="http://www.plazi.org/taxpub"><tp:treatment-meta><kwd-group><label>Taxon classification</label><kwd>
                <named-content content-type="kingdom">Animalia</named-content>
              </kwd><kwd>
                <named-content content-type="order">Orthoptera</named-content>
              </kwd><kwd>
                <named-content content-type="family">Acrididae</named-content>
              </kwd></kwd-group><mixed-citation publication-type="journal"><person-group><name><surname>Yetchom Fondjo</surname><given-names>Jeanne Agrippine</given-names></name><name><surname>Nzoko Fiemapong</surname><given-names>Armand Richard</given-names></name><name><surname>Tindo</surname><given-names>Maurice</given-names></name><name><surname>Duressa</surname><given-names>Tarekegn Fite</given-names></name><name><surname>Ivković</surname><given-names>Slobodan</given-names></name><name><surname>Husemann</surname><given-names>Martin</given-names></name></person-group><article-title>﻿Taxonomic review of the grasshopper genus <italic><tp:taxon-name><tp:taxon-name-part taxon-name-part-type="genus" reg="Pteropera">Pteropera</tp:taxon-name-part></tp:taxon-name></italic> Karsch, 1891 (<tp:taxon-name><tp:taxon-name-part taxon-name-part-type="order">Orthoptera</tp:taxon-name-part></tp:taxon-name>, <tp:taxon-name><tp:taxon-name-part taxon-name-part-type="infraorder">Acrididea</tp:taxon-name-part></tp:taxon-name>, <tp:taxon-name><tp:taxon-name-part taxon-name-part-type="subfamily">Catantopinae</tp:taxon-name-part></tp:taxon-name>) with description of three new species and a preliminary phylogeny of the Cameroonian species</article-title><source>Zookeys</source><day>25</day><month>10</month><year>2024</year><volume>1216</volume><fpage>219</fpage><lpage>264</lpage><pub-id pub-id-type="doi">10.3897/zookeys.1216.130270</pub-id></mixed-citation></tp:treatment-meta><tp:nomenclature><label>﻿</label><tp:taxon-name>
              <object-id xmlns:xlink="http://www.w3.org/1999/xlink" content-type="arpha" xlink:type="simple">B4E61878-86E4-5B7E-B792-9315180E6D04</object-id>
              <tp:taxon-name-part taxon-name-part-type="genus" reg="Pteropera">Pteropera</tp:taxon-name-part>
              <tp:taxon-name-part taxon-name-part-type="species" reg="descampsi">descampsi</tp:taxon-name-part>
            </tp:taxon-name><tp:taxon-authority>Donskoff, 1981</tp:taxon-authority><xref ref-type="fig" rid="F3">Figs 3G, H</xref><xref ref-type="fig" rid="F8">, 8G, H</xref></tp:nomenclature><tp:treatment-sec sec-type="type material" id="SECID0EXDBK"><title>Type materials examined.</title><p><bold><italic>Holotype</italic>.</bold> Cameroon • ♂; Yaoundé, Ongot [Onguot]; <named-content xmlns:xlink="http://www.w3.org/1999/xlink" content-type="dwc:verbatimCoordinates" xlink:type="simple"><named-content content-type="geo-json" specific-use="{&#34;type&#34;:&#34;Point&#34;,&#34;coordinates&#34;:[11.502217,3.848317]}" id="NCID0EFEBK" xlink:type="simple">3° 50.899'N, 11°30.133'E</named-content></named-content>; 2–4 Nov. 1975; M. Descamps leg.; <named-content xmlns:xlink="http://www.w3.org/1999/xlink" content-type="dwc:institutional_code" xlink:title="Muséum National d´Histoire Naturelle Paris, France" xlink:href="http://grbio.org/institution/museum-national-dhistoire-naturelle-2" xlink:type="simple">MNHN</named-content>, <named-content xmlns:xlink="http://www.w3.org/1999/xlink" content-type="dwc:institutional_code" xlink:title="Muséum National d´Histoire Naturelle Paris, France" xlink:href="http://grbio.org/institution/museum-national-dhistoire-naturelle-2" xlink:type="simple">MNHN</named-content>-EO-CAELIF11456.</p></tp:treatment-sec><tp:treatment-sec sec-type="material" id="SECID0ESEBK"><title>Other material examined.</title><p>Cameroon • 4 ♂♂, 3 ♀♀; Ongot; <named-content xmlns:xlink="http://www.w3.org/1999/xlink" content-type="dwc:verbatimCoordinates" xlink:type="simple"><named-content content-type="geo-json" specific-use="{&#34;type&#34;:&#34;Point&#34;,&#34;coordinates&#34;:[11.372783,3.858617]}" id="NCID0E2EBK" xlink:type="simple">3°51.517'N, 11°22.367'E</named-content></named-content>; 15 Jun. 2020; J.A. Yetchom Fondjo &amp; A.R. Nzoko Fiemapong leg.; <named-content xmlns:xlink="http://www.w3.org/1999/xlink" content-type="dwc:institutional_code" xlink:title="Staatliches Museum für Naturkunde Karlsruhe, Germany" xlink:href="http://grbio.org/institution/staatliches-museum-f%C3%BCr-naturkunde-karlsruhe" xlink:type="simple">SMNK</named-content>. Cameroon • 1 ♀; Meyomessala; <named-content xmlns:xlink="http://www.w3.org/1999/xlink" content-type="dwc:verbatimCoordinates" xlink:type="simple"><named-content content-type="geo-json" specific-use="{&#34;type&#34;:&#34;Point&#34;,&#34;coordinates&#34;:[12.245050,3.107183]}" id="NCID0EHFBK" xlink:type="simple">3°6.431'N, 12°14.703'E</named-content></named-content>; 18 Aug. 2021; J.A. Yetchom Fondjo leg.; <named-content xmlns:xlink="http://www.w3.org/1999/xlink" content-type="dwc:institutional_code" xlink:title="Staatliches Museum für Naturkunde Karlsruhe, Germany" xlink:href="http://grbio.org/institution/staatliches-museum-f%C3%BCr-naturkunde-karlsruhe" xlink:type="simple">SMNK</named-content>). Cameroon • 5 ♀♀; Ongot; <named-content xmlns:xlink="http://www.w3.org/1999/xlink" content-type="dwc:verbatimCoordinates" xlink:type="simple"><named-content content-type="geo-json" specific-use="{&#34;type&#34;:&#34;Point&#34;,&#34;coordinates&#34;:[11.372783,3.858617]}" id="NCID0ETFBK" xlink:type="simple">3°51.517'N, 11°22.367'E</named-content></named-content>; 5 Dec. 2021; J.A. Yetchom Fondjo leg.; <named-content xmlns:xlink="http://www.w3.org/1999/xlink" content-type="dwc:institutional_code" xlink:title="Staatliches Museum für Naturkunde Karlsruhe, Germany" xlink:href="http://grbio.org/institution/staatliches-museum-f%C3%BCr-naturkunde-karlsruhe" xlink:type="simple">SMNK</named-content>. Cameroon • 6 ♂♂, 2 ♀♀; Ongot; <named-content xmlns:xlink="http://www.w3.org/1999/xlink" content-type="dwc:verbatimCoordinates" xlink:type="simple"><named-content content-type="geo-json" specific-use="{&#34;type&#34;:&#34;Point&#34;,&#34;coordinates&#34;:[11.372783,3.858617]}" id="NCID0E6FBK" xlink:type="simple">3°51.517'N, 11°22.367'E</named-content></named-content>; 20 Mar. 2022; J.A. Yetchom Fondjo &amp; A.R. Nzoko Fiemapong leg.; <named-content xmlns:xlink="http://www.w3.org/1999/xlink" content-type="dwc:institutional_code" xlink:title="Staatliches Museum für Naturkunde Karlsruhe, Germany" xlink:href="http://grbio.org/institution/staatliches-museum-f%C3%BCr-naturkunde-karlsruhe" xlink:type="simple">SMNK</named-content>.</p></tp:treatment-sec><tp:treatment-sec sec-type="redescription" id="SECID0EIGBK"><title>Redescription.</title><p>Subocellar facial spot V-shaped, wide; dark median longitudinal band on the pronotum disc not very distinct; the two contiguous pale bands present; lower part of body very pale on living specimen; pronotum disc shiny brownish; pale basal posterior spots on the lateral lobes of the pronotum extending almost to the lower margin; lower half of elytra shiny black, upper half brown; meso- and metathoracic episternites with pale, narrow, median and basal band; front and middle legs pale green; outer and inner sides of hind femora pale, greenish yellow with apical third gradually darkening towards the pregenicular black ring; knees pale brown; hind tibiae green, sometimes very dark; male subgenital plate truncated; male cerci with a small inner preapical lobe. <bold><italic>Epiphallus</italic></bold> (15E): of smaller size, ancorae small, anterior projections and lateral plates wide. <bold><italic>Phallic complex</italic></bold> (Fig. <xref ref-type="fig" rid="F15">15F–H</xref>): dorsal arch of cingulum V-shaped, open, apodemes reaching apex of endophallic sclerites; rami bent; upper ectophallic sheath short; lower ectophallic sheath not capping base of rami; latero-ventral sclerite subtriangular.</p></tp:treatment-sec><tp:treatment-sec sec-type="distribution" id="SECID0EGHBK"><title>Distribution.</title><p>Cameroon (Fig. <xref ref-type="fig" rid="F16">16B</xref>).</p></tp:treatment-sec><tp:treatment-sec><!--Section generated to contain objects referenced in tp:taxon-treatment.--><fig id="F3" position="float" orientation="portrait"><object-id xmlns:xlink="http://www.w3.org/1999/xlink" content-type="doi" xlink:type="simple">10.3897/zookeys.1216.130270.figure3</object-id><object-id xmlns:xlink="http://www.w3.org/1999/xlink" content-type="arpha" xlink:type="simple">A1D52247-85FD-5989-9E93-193BDD4B6F7A</object-id><label>Figure 3.</label><caption><p>Images of holotypes and allotypes of <italic><tp:taxon-name><tp:taxon-name-part taxon-name-part-type="genus" reg="Pteropera">Pteropera</tp:taxon-name-part></tp:taxon-name></italic> species in lateral view <bold>A</bold><italic><tp:taxon-name><tp:taxon-name-part taxon-name-part-type="genus" reg="Pteropera">P.</tp:taxon-name-part><tp:taxon-name-part taxon-name-part-type="species" reg="carnapi">carnapi</tp:taxon-name-part></tp:taxon-name></italic> (holotype ♂) <bold>B</bold><italic><tp:taxon-name><tp:taxon-name-part taxon-name-part-type="genus" reg="Pteropera">P.</tp:taxon-name-part><tp:taxon-name-part taxon-name-part-type="species" reg="carnapi">carnapi</tp:taxon-name-part></tp:taxon-name></italic> (paratype ♀) <bold>C</bold><italic><tp:taxon-name><tp:taxon-name-part taxon-name-part-type="genus" reg="Pteropera">P.</tp:taxon-name-part><tp:taxon-name-part taxon-name-part-type="species" reg="congoensis">congoensis</tp:taxon-name-part></tp:taxon-name></italic> (holotype ♂) <bold>D</bold><italic><tp:taxon-name><tp:taxon-name-part taxon-name-part-type="genus" reg="Pteropera">P.</tp:taxon-name-part><tp:taxon-name-part taxon-name-part-type="species" reg="congoensis">congoensis</tp:taxon-name-part></tp:taxon-name></italic> (allotype ♀) <bold>E</bold><italic><tp:taxon-name><tp:taxon-name-part taxon-name-part-type="genus" reg="Pteropera">P.</tp:taxon-name-part><tp:taxon-name-part taxon-name-part-type="species" reg="cornici">cornici</tp:taxon-name-part></tp:taxon-name></italic> (holotype ♂) <bold>F</bold><italic><tp:taxon-name><tp:taxon-name-part taxon-name-part-type="genus" reg="Pteropera">P.</tp:taxon-name-part><tp:taxon-name-part taxon-name-part-type="species" reg="cornici">cornici</tp:taxon-name-part></tp:taxon-name></italic> (allotype ♀) <bold>G</bold><italic><tp:taxon-name><tp:taxon-name-part taxon-name-part-type="genus" reg="Pteropera">P.</tp:taxon-name-part><tp:taxon-name-part taxon-name-part-type="species" reg="descampsi">descampsi</tp:taxon-name-part></tp:taxon-name></italic> (holotype ♂) <bold>H</bold><italic><tp:taxon-name><tp:taxon-name-part taxon-name-part-type="genus" reg="Pteropera">P.</tp:taxon-name-part><tp:taxon-name-part taxon-name-part-type="species" reg="descampsi">descampsi</tp:taxon-name-part></tp:taxon-name></italic> (allotype ♀) <bold>I</bold><italic><tp:taxon-name><tp:taxon-name-part taxon-name-part-type="genus" reg="Pteropera">P.</tp:taxon-name-part><tp:taxon-name-part taxon-name-part-type="species" reg="descarpentriesi">descarpentriesi</tp:taxon-name-part></tp:taxon-name></italic> (holotype ♂) <bold>J</bold><italic><tp:taxon-name><tp:taxon-name-part taxon-name-part-type="genus" reg="Pteropera">P.</tp:taxon-name-part><tp:taxon-name-part taxon-name-part-type="species" reg="descarpentriesi">descarpentriesi</tp:taxon-name-part></tp:taxon-name></italic> (allotype ♀).</p></caption><graphic xmlns:xlink="http://www.w3.org/1999/xlink" xlink:href="zookeys-1216-219_article-130270__-g003.jpg" position="float" orientation="portrait" xlink:type="simple" id="oo_1160991.jpg"><uri content-type="original_file" xlink:type="simple">https://binary.pensoft.net/fig/1160991</uri></graphic></fig><fig id="F8" position="float" orientation="portrait"><object-id xmlns:xlink="http://www.w3.org/1999/xlink" content-type="doi" xlink:type="simple">10.3897/zookeys.1216.130270.figure8</object-id><object-id xmlns:xlink="http://www.w3.org/1999/xlink" content-type="arpha" xlink:type="simple">332F5E4D-6AFB-5776-AC13-B58414879164</object-id><label>Figure 8.</label><caption><p>Images of holotypes, allotypes and paratype of <italic><tp:taxon-name><tp:taxon-name-part taxon-name-part-type="genus" reg="Pteropera">Pteropera</tp:taxon-name-part></tp:taxon-name></italic> species in dorsal view <bold>A</bold><italic><tp:taxon-name><tp:taxon-name-part taxon-name-part-type="genus" reg="Pteropera">P.</tp:taxon-name-part><tp:taxon-name-part taxon-name-part-type="species" reg="carnapi">carnapi</tp:taxon-name-part></tp:taxon-name></italic> (holotype ♂) <bold>B</bold><italic><tp:taxon-name><tp:taxon-name-part taxon-name-part-type="genus" reg="Pteropera">P.</tp:taxon-name-part><tp:taxon-name-part taxon-name-part-type="species" reg="carnapi">carnapi</tp:taxon-name-part></tp:taxon-name></italic> (paratype ♀) <bold>C</bold><italic><tp:taxon-name><tp:taxon-name-part taxon-name-part-type="genus" reg="Pteropera">P.</tp:taxon-name-part><tp:taxon-name-part taxon-name-part-type="species" reg="congoensis">congoensis</tp:taxon-name-part></tp:taxon-name></italic> (holotype ♂) <bold>D</bold><italic><tp:taxon-name><tp:taxon-name-part taxon-name-part-type="genus" reg="Pteropera">P.</tp:taxon-name-part><tp:taxon-name-part taxon-name-part-type="species" reg="congoensis">congoensis</tp:taxon-name-part></tp:taxon-name></italic> (allotype ♀) <bold>E</bold><italic><tp:taxon-name><tp:taxon-name-part taxon-name-part-type="genus" reg="Pteropera">P.</tp:taxon-name-part><tp:taxon-name-part taxon-name-part-type="species" reg="cornici">cornici</tp:taxon-name-part></tp:taxon-name></italic> (holotype ♂) <bold>F</bold><italic><tp:taxon-name><tp:taxon-name-part taxon-name-part-type="genus" reg="Pteropera">P.</tp:taxon-name-part><tp:taxon-name-part taxon-name-part-type="species" reg="cornici">cornici</tp:taxon-name-part></tp:taxon-name></italic> (allotype ♀) <bold>G</bold><italic><tp:taxon-name><tp:taxon-name-part taxon-name-part-type="genus" reg="Pteropera">P.</tp:taxon-name-part><tp:taxon-name-part taxon-name-part-type="species" reg="descampsi">descampsi</tp:taxon-name-part></tp:taxon-name></italic> (holotype ♂) <bold>H</bold><italic><tp:taxon-name><tp:taxon-name-part taxon-name-part-type="genus" reg="Pteropera">P.</tp:taxon-name-part><tp:taxon-name-part taxon-name-part-type="species" reg="descampsi">descampsi</tp:taxon-name-part></tp:taxon-name></italic> (allotype ♀) <bold>I</bold><italic><tp:taxon-name><tp:taxon-name-part taxon-name-part-type="genus" reg="Pteropera">P.</tp:taxon-name-part><tp:taxon-name-part taxon-name-part-type="species" reg="descarpentriesi">descarpentriesi</tp:taxon-name-part></tp:taxon-name></italic> (holotype ♂) <bold>J</bold><italic><tp:taxon-name><tp:taxon-name-part taxon-name-part-type="genus" reg="Pteropera">P.</tp:taxon-name-part><tp:taxon-name-part taxon-name-part-type="species" reg="descarpentriesi">descarpentriesi</tp:taxon-name-part></tp:taxon-name></italic> (allotype ♀).</p></caption><graphic xmlns:xlink="http://www.w3.org/1999/xlink" xlink:href="zookeys-1216-219_article-130270__-g008.jpg" position="float" orientation="portrait" xlink:type="simple" id="oo_1160996.jpg"><uri content-type="original_file" xlink:type="simple">https://binary.pensoft.net/fig/1160996</uri></graphic></fig><fig id="F15" position="float" orientation="portrait"><object-id xmlns:xlink="http://www.w3.org/1999/xlink" content-type="doi" xlink:type="simple">10.3897/zookeys.1216.130270.figure15</object-id><object-id xmlns:xlink="http://www.w3.org/1999/xlink" content-type="arpha" xlink:type="simple">C59099CD-E717-5671-B53D-9E8A8ADB65B1</object-id><label>Figure 15.</label><caption><p>Internal genitalia of <italic><tp:taxon-name><tp:taxon-name-part taxon-name-part-type="genus" reg="Pteropera">P.</tp:taxon-name-part><tp:taxon-name-part taxon-name-part-type="species" reg="carnapi">carnapi</tp:taxon-name-part></tp:taxon-name></italic> (<bold>A–D</bold>), <italic><tp:taxon-name><tp:taxon-name-part taxon-name-part-type="genus" reg="Pteropera">P.</tp:taxon-name-part><tp:taxon-name-part taxon-name-part-type="species" reg="descampsi">descampsi</tp:taxon-name-part></tp:taxon-name></italic> (<bold>E–H</bold>), <italic><tp:taxon-name><tp:taxon-name-part taxon-name-part-type="genus" reg="Pteropera">P.</tp:taxon-name-part><tp:taxon-name-part taxon-name-part-type="species" reg="karschi">karschi</tp:taxon-name-part><tp:taxon-name-part taxon-name-part-type="subspecies" reg="zenkeri">zenkeri</tp:taxon-name-part></tp:taxon-name></italic> (<bold>I–L</bold>), <italic><tp:taxon-name><tp:taxon-name-part taxon-name-part-type="genus" reg="Pteropera">P.</tp:taxon-name-part><tp:taxon-name-part taxon-name-part-type="species" reg="uniformis">uniformis</tp:taxon-name-part></tp:taxon-name></italic> (<bold>M–P</bold>) and <italic><tp:taxon-name><tp:taxon-name-part taxon-name-part-type="genus" reg="Pteropera">P.</tp:taxon-name-part><tp:taxon-name-part taxon-name-part-type="species" reg="verrucigena">verrucigena</tp:taxon-name-part></tp:taxon-name></italic> (<bold>O–T</bold>).</p></caption><graphic xmlns:xlink="http://www.w3.org/1999/xlink" xlink:href="zookeys-1216-219_article-130270__-g015.jpg" position="float" orientation="portrait" xlink:type="simple" id="oo_1161003.jpg"><uri content-type="original_file" xlink:type="simple">https://binary.pensoft.net/fig/1161003</uri></graphic></fig><fig id="F16" position="float" orientation="portrait"><object-id xmlns:xlink="http://www.w3.org/1999/xlink" content-type="doi" xlink:type="simple">10.3897/zookeys.1216.130270.figure16</object-id><object-id xmlns:xlink="http://www.w3.org/1999/xlink" content-type="arpha" xlink:type="simple">08604583-C1FD-52A1-84FD-225A2DC31F55</object-id><label>Figure 16.</label><caption><p>Distribution of <italic><tp:taxon-name><tp:taxon-name-part taxon-name-part-type="genus" reg="Pteropera">Pteropera</tp:taxon-name-part></tp:taxon-name></italic> species in African rainforests.</p></caption><graphic xmlns:xlink="http://www.w3.org/1999/xlink" xlink:href="zookeys-1216-219_article-130270__-g016.jpg" position="float" orientation="portrait" xlink:type="simple" id="oo_1161004.jpg"><uri content-type="original_file" xlink:type="simple">https://binary.pensoft.net/fig/1161004</uri></graphic></fig></tp:treatment-sec></tp:taxon-treatment>
