# Supplementary material for: ﻿Taxonomic review of the grasshopper genus Pteropera Karsch, 1891 (Orthoptera, Acrididea, Catantopinae) with description of three new species and a preliminary phylogeny of the Cameroonian species
Source: Zookeys. 2024 Oct 25;1216:219–64. doi: 10.3897/zookeys.1216.130270 (PMC11530763; doi:10.3897/zookeys.1216.130270)
Supplement: XML Treatment for Pteropera uniformis [file zookeys.1216.130270-treatment6.xml]

<!DOCTYPE tp:taxon-treatment
  PUBLIC "-//TaxonX//DTD Taxonomic Treatment Publishing DTD v0 20100105//EN" "tax-treatment-NSO.dtd">
<tp:taxon-treatment xmlns:tp="http://www.plazi.org/taxpub"><tp:treatment-meta><kwd-group><label>Taxon classification</label><kwd>
                <named-content content-type="kingdom">Animalia</named-content>
              </kwd><kwd>
                <named-content content-type="order">Orthoptera</named-content>
              </kwd><kwd>
                <named-content content-type="family">Acrididae</named-content>
              </kwd></kwd-group><mixed-citation publication-type="journal"><person-group><name><surname>Yetchom Fondjo</surname><given-names>Jeanne Agrippine</given-names></name><name><surname>Nzoko Fiemapong</surname><given-names>Armand Richard</given-names></name><name><surname>Tindo</surname><given-names>Maurice</given-names></name><name><surname>Duressa</surname><given-names>Tarekegn Fite</given-names></name><name><surname>Ivković</surname><given-names>Slobodan</given-names></name><name><surname>Husemann</surname><given-names>Martin</given-names></name></person-group><article-title>﻿Taxonomic review of the grasshopper genus <italic><tp:taxon-name><tp:taxon-name-part taxon-name-part-type="genus" reg="Pteropera">Pteropera</tp:taxon-name-part></tp:taxon-name></italic> Karsch, 1891 (<tp:taxon-name><tp:taxon-name-part taxon-name-part-type="order">Orthoptera</tp:taxon-name-part></tp:taxon-name>, <tp:taxon-name><tp:taxon-name-part taxon-name-part-type="infraorder">Acrididea</tp:taxon-name-part></tp:taxon-name>, <tp:taxon-name><tp:taxon-name-part taxon-name-part-type="subfamily">Catantopinae</tp:taxon-name-part></tp:taxon-name>) with description of three new species and a preliminary phylogeny of the Cameroonian species</article-title><source>Zookeys</source><day>25</day><month>10</month><year>2024</year><volume>1216</volume><fpage>219</fpage><lpage>264</lpage><pub-id pub-id-type="doi">10.3897/zookeys.1216.130270</pub-id></mixed-citation></tp:treatment-meta><tp:nomenclature><label>﻿</label><tp:taxon-name>
              <object-id xmlns:xlink="http://www.w3.org/1999/xlink" content-type="arpha" xlink:type="simple">D9F61B9C-B2E3-504F-966C-1A8054E44122</object-id>
              <tp:taxon-name-part taxon-name-part-type="genus" reg="Pteropera">Pteropera</tp:taxon-name-part>
              <tp:taxon-name-part taxon-name-part-type="species" reg="uniformis">uniformis</tp:taxon-name-part>
            </tp:taxon-name><tp:taxon-authority>Bruner, 1920</tp:taxon-authority><xref ref-type="fig" rid="F6">Figs 6K</xref><xref ref-type="fig" rid="F11">, 11I</xref><xref ref-type="fig" rid="F15">, 15M–P</xref></tp:nomenclature><tp:treatment-sec sec-type="type material" id="SECID0E12BK"><title>Type material examined.</title><p><bold><italic>Holotype</italic>.</bold> Cameroon • ♂; Batanga; <named-content xmlns:xlink="http://www.w3.org/1999/xlink" content-type="dwc:verbatimCoordinates" xlink:type="simple"><named-content content-type="geo-json" specific-use="{&#34;type&#34;:&#34;Point&#34;,&#34;coordinates&#34;:[9.894983,2.846583]}" id="NCID0EI3BK" xlink:type="simple">2°50.795'N, 9°53.699'E</named-content></named-content>; Apr. 1914; F.H. Hope leg.; <named-content xmlns:xlink="http://www.w3.org/1999/xlink" content-type="dwc:institutional_code" xlink:title="Academy of Natural Science of Philadelphia" xlink:href="http://grbio.org/institution/academy-natural-sciences-philadelphia" xlink:type="simple">ANSP</named-content>.</p></tp:treatment-sec><tp:treatment-sec sec-type="material" id="SECID0ES3BK"><title>Other material examined.</title><p>Cameroon • 1 ♂; Ongot; <named-content xmlns:xlink="http://www.w3.org/1999/xlink" content-type="dwc:verbatimCoordinates" xlink:type="simple"><named-content content-type="geo-json" specific-use="{&#34;type&#34;:&#34;Point&#34;,&#34;coordinates&#34;:[11.372783,3.858617]}" id="NCID0E23BK" xlink:type="simple">3°51.517'N, 11°22.367'E</named-content></named-content>; 5 Dec. 2021; J.A. Yetchom Fondjo leg.; <named-content xmlns:xlink="http://www.w3.org/1999/xlink" content-type="dwc:institutional_code" xlink:title="Staatliches Museum für Naturkunde Karlsruhe, Germany" xlink:href="http://grbio.org/institution/staatliches-museum-f%C3%BCr-naturkunde-karlsruhe" xlink:type="simple">SMNK</named-content>. Cameroon • 1 ♂; Somalomo, in the Dja Biosphere reserve; <named-content xmlns:xlink="http://www.w3.org/1999/xlink" content-type="dwc:verbatimCoordinates" xlink:type="simple"><named-content content-type="geo-json" specific-use="{&#34;type&#34;:&#34;Point&#34;,&#34;coordinates&#34;:[12.733167,3.374133]}" id="NCID0EH4BK" xlink:type="simple">3°22.448'N, 12°43.990'E</named-content></named-content>; 11 Apr. 2022; J.A. Yetchom Fondjo leg.; <named-content xmlns:xlink="http://www.w3.org/1999/xlink" content-type="dwc:institutional_code" xlink:title="Staatliches Museum für Naturkunde Karlsruhe, Germany" xlink:href="http://grbio.org/institution/staatliches-museum-f%C3%BCr-naturkunde-karlsruhe" xlink:type="simple">SMNK</named-content>.</p></tp:treatment-sec><tp:treatment-sec sec-type="redescription" id="SECID0EQ4BK"><title>Redescription.</title><p>Lower side of the body clear; median dark band on pronotum disc narrow, the two contiguous clear bands faintly marked; posterior basal spot on the lateral lobes of pronotum narrow, not reaching the lower edge; metathoracic episternite with a straight, median stripe limited to the base of the segment; lower half of elytra shiny black, upper half brown; front and middle legs pale green. Inner and outer areas of posterior female hind femora pale, greenish yellow, with small pregenicular black ring; knees pale brown; posterior tibiae green, sometimes very dark; male cerci with small internal preapical lobule. <bold><italic>Epiphallus</italic></bold> (Fig. <xref ref-type="fig" rid="F15">15M</xref>): bridge thin, narrow; anterior projections lobiform. <bold><italic>Phallic complex</italic></bold> (Fig. <xref ref-type="fig" rid="F15">15N–P</xref>): dorsal arch of cingulum rounded, almost firm, at the level of the ejaculatory sac, leaving endophallic sclerites almost entirely free, very divergent anteriorly; rami not bent; upper ectophallic sheath long; latero-ventral sclerite in profile, elbowed.</p><fig id="F6" position="float" orientation="portrait"><object-id xmlns:xlink="http://www.w3.org/1999/xlink" content-type="doi" xlink:type="simple">10.3897/zookeys.1216.130270.figure6</object-id><object-id xmlns:xlink="http://www.w3.org/1999/xlink" content-type="arpha" xlink:type="simple">ADAEF289-EDB3-54FB-8A90-ECC67DA861A5</object-id><label>Figure 6.</label><caption><p>Images of holotypes, allotypes, letotype and neallotype of <italic><tp:taxon-name><tp:taxon-name-part taxon-name-part-type="genus" reg="Pteropera">Pteropera</tp:taxon-name-part></tp:taxon-name></italic> species in lateral view <bold>A</bold><italic><tp:taxon-name><tp:taxon-name-part taxon-name-part-type="genus" reg="Pteropera">P.</tp:taxon-name-part><tp:taxon-name-part taxon-name-part-type="species" reg="spleniata">spleniata</tp:taxon-name-part></tp:taxon-name></italic> (holotype ♂) <bold>B</bold><italic><tp:taxon-name><tp:taxon-name-part taxon-name-part-type="genus" reg="Pteropera">P.</tp:taxon-name-part><tp:taxon-name-part taxon-name-part-type="species" reg="spleniata">spleniata</tp:taxon-name-part></tp:taxon-name></italic> (holotype ♀) <bold>C</bold><italic><tp:taxon-name><tp:taxon-name-part taxon-name-part-type="genus" reg="Pteropera">P.</tp:taxon-name-part><tp:taxon-name-part taxon-name-part-type="species" reg="teocchii">teocchii</tp:taxon-name-part></tp:taxon-name></italic> (holotype ♂) <bold>D</bold><italic><tp:taxon-name><tp:taxon-name-part taxon-name-part-type="genus" reg="Pteropera">P.</tp:taxon-name-part><tp:taxon-name-part taxon-name-part-type="species" reg="teocchii">teocchii</tp:taxon-name-part></tp:taxon-name></italic> (allotype ♀) <bold>E</bold><italic><tp:taxon-name><tp:taxon-name-part taxon-name-part-type="genus" reg="Pteropera">P.</tp:taxon-name-part><tp:taxon-name-part taxon-name-part-type="species" reg="thibaudi">thibaudi</tp:taxon-name-part></tp:taxon-name></italic> (holotype ♂) <bold>F</bold><italic><tp:taxon-name><tp:taxon-name-part taxon-name-part-type="genus" reg="Pteropera">P.</tp:taxon-name-part><tp:taxon-name-part taxon-name-part-type="species" reg="thibaudi">thibaudi</tp:taxon-name-part></tp:taxon-name></italic> (allotype ♀) <bold>G</bold><italic><tp:taxon-name><tp:taxon-name-part taxon-name-part-type="genus" reg="Pteropera">P.</tp:taxon-name-part><tp:taxon-name-part taxon-name-part-type="species" reg="verrucigena">verrucigena</tp:taxon-name-part></tp:taxon-name></italic> (lectotype ♂) <bold>H</bold><italic><tp:taxon-name><tp:taxon-name-part taxon-name-part-type="genus" reg="Pteropera">P.</tp:taxon-name-part><tp:taxon-name-part taxon-name-part-type="species" reg="verrucigena">verrucigena</tp:taxon-name-part></tp:taxon-name></italic> (♀) <bold>I</bold><italic><tp:taxon-name><tp:taxon-name-part taxon-name-part-type="genus" reg="Pteropera">P.</tp:taxon-name-part><tp:taxon-name-part taxon-name-part-type="species" reg="villiersi">villiersi</tp:taxon-name-part></tp:taxon-name></italic> (holotype ♂) <bold>J</bold><italic><tp:taxon-name><tp:taxon-name-part taxon-name-part-type="genus" reg="Pteropera">P.</tp:taxon-name-part><tp:taxon-name-part taxon-name-part-type="species" reg="villiersi">villiersi</tp:taxon-name-part></tp:taxon-name></italic> (allotype ♀) <bold>K</bold><italic><tp:taxon-name><tp:taxon-name-part taxon-name-part-type="genus" reg="Pteropera">P.</tp:taxon-name-part><tp:taxon-name-part taxon-name-part-type="species" reg="uniformis">uniformis</tp:taxon-name-part></tp:taxon-name></italic> (neallotype ♂).</p></caption><graphic xmlns:xlink="http://www.w3.org/1999/xlink" xlink:href="zookeys-1216-219_article-130270__-g006.jpg" position="float" orientation="portrait" xlink:type="simple" id="oo_1160994.jpg"><uri content-type="original_file" xlink:type="simple">https://binary.pensoft.net/fig/1160994</uri></graphic></fig></tp:treatment-sec><tp:treatment-sec sec-type="remarks" id="SECID0EVDCK"><title>Remarks.</title><p>The juveniles of this species is unknown.</p></tp:treatment-sec><tp:treatment-sec sec-type="distribution" id="SECID0E1DCK"><title>Distribution.</title><p>Cameroon (Fig. <xref ref-type="fig" rid="F18">18B</xref>).</p></tp:treatment-sec><tp:treatment-sec><!--Section generated to contain objects referenced in tp:taxon-treatment.--><fig id="F11" position="float" orientation="portrait"><object-id xmlns:xlink="http://www.w3.org/1999/xlink" content-type="doi" xlink:type="simple">10.3897/zookeys.1216.130270.figure11</object-id><object-id xmlns:xlink="http://www.w3.org/1999/xlink" content-type="arpha" xlink:type="simple">8287D37E-1FC3-57D6-B175-D9BF047C06B3</object-id><label>Figure 11.</label><caption><p>Images of holotypes, allotypes, neallotype and paratype of <italic><tp:taxon-name><tp:taxon-name-part taxon-name-part-type="genus" reg="Pteropera">Pteropera</tp:taxon-name-part></tp:taxon-name></italic> species in dorsal view <bold>A</bold><italic><tp:taxon-name><tp:taxon-name-part taxon-name-part-type="genus" reg="Pteropera">P.</tp:taxon-name-part><tp:taxon-name-part taxon-name-part-type="species" reg="teocchii">teocchii</tp:taxon-name-part></tp:taxon-name></italic> (holotype ♂) <bold>B</bold><italic><tp:taxon-name><tp:taxon-name-part taxon-name-part-type="genus" reg="Pteropera">P.</tp:taxon-name-part><tp:taxon-name-part taxon-name-part-type="species" reg="teocchii">teocchii</tp:taxon-name-part></tp:taxon-name></italic> (allotype ♀) <bold>C</bold><italic><tp:taxon-name><tp:taxon-name-part taxon-name-part-type="genus" reg="Pteropera">P.</tp:taxon-name-part><tp:taxon-name-part taxon-name-part-type="species" reg="thibaudi">thibaudi</tp:taxon-name-part></tp:taxon-name></italic> (holotype ♂) <bold>D</bold><italic><tp:taxon-name><tp:taxon-name-part taxon-name-part-type="genus" reg="Pteropera">P.</tp:taxon-name-part><tp:taxon-name-part taxon-name-part-type="species" reg="thibaudi">thibaudi</tp:taxon-name-part></tp:taxon-name></italic> (allotype ♀) <bold>E</bold><italic><tp:taxon-name><tp:taxon-name-part taxon-name-part-type="genus" reg="Pteropera">P.</tp:taxon-name-part><tp:taxon-name-part taxon-name-part-type="species" reg="verrucigena">verrucigena</tp:taxon-name-part></tp:taxon-name></italic> (holotype ♂) <bold>F</bold><italic><tp:taxon-name><tp:taxon-name-part taxon-name-part-type="genus" reg="Pteropera">P.</tp:taxon-name-part><tp:taxon-name-part taxon-name-part-type="species" reg="verrucigena">verrucigena</tp:taxon-name-part></tp:taxon-name></italic> (allotype ♀) <bold>G</bold><italic><tp:taxon-name><tp:taxon-name-part taxon-name-part-type="genus" reg="Pteropera">P.</tp:taxon-name-part><tp:taxon-name-part taxon-name-part-type="species" reg="villiersi">villiersi</tp:taxon-name-part></tp:taxon-name></italic> (holotype ♂) <bold>H</bold><italic><tp:taxon-name><tp:taxon-name-part taxon-name-part-type="genus" reg="Pteropera">P.</tp:taxon-name-part><tp:taxon-name-part taxon-name-part-type="species" reg="villiersi">villiersi</tp:taxon-name-part></tp:taxon-name></italic> (allotype ♀) <bold>I</bold><italic><tp:taxon-name><tp:taxon-name-part taxon-name-part-type="genus" reg="Pteropera">P.</tp:taxon-name-part><tp:taxon-name-part taxon-name-part-type="species" reg="uniformis">uniformis</tp:taxon-name-part></tp:taxon-name></italic> (neallotype ♂) <bold>J</bold><italic><tp:taxon-name><tp:taxon-name-part taxon-name-part-type="genus" reg="Pteropera">P.</tp:taxon-name-part><tp:taxon-name-part taxon-name-part-type="species" reg="femorata">femorata</tp:taxon-name-part></tp:taxon-name></italic> (♀).</p></caption><graphic xmlns:xlink="http://www.w3.org/1999/xlink" xlink:href="zookeys-1216-219_article-130270__-g011.jpg" position="float" orientation="portrait" xlink:type="simple" id="oo_1160999.jpg"><uri content-type="original_file" xlink:type="simple">https://binary.pensoft.net/fig/1160999</uri></graphic></fig><fig id="F15" position="float" orientation="portrait"><object-id xmlns:xlink="http://www.w3.org/1999/xlink" content-type="doi" xlink:type="simple">10.3897/zookeys.1216.130270.figure15</object-id><object-id xmlns:xlink="http://www.w3.org/1999/xlink" content-type="arpha" xlink:type="simple">C59099CD-E717-5671-B53D-9E8A8ADB65B1</object-id><label>Figure 15.</label><caption><p>Internal genitalia of <italic><tp:taxon-name><tp:taxon-name-part taxon-name-part-type="genus" reg="Pteropera">P.</tp:taxon-name-part><tp:taxon-name-part taxon-name-part-type="species" reg="carnapi">carnapi</tp:taxon-name-part></tp:taxon-name></italic> (<bold>A–D</bold>), <italic><tp:taxon-name><tp:taxon-name-part taxon-name-part-type="genus" reg="Pteropera">P.</tp:taxon-name-part><tp:taxon-name-part taxon-name-part-type="species" reg="descampsi">descampsi</tp:taxon-name-part></tp:taxon-name></italic> (<bold>E–H</bold>), <italic><tp:taxon-name><tp:taxon-name-part taxon-name-part-type="genus" reg="Pteropera">P.</tp:taxon-name-part><tp:taxon-name-part taxon-name-part-type="species" reg="karschi">karschi</tp:taxon-name-part><tp:taxon-name-part taxon-name-part-type="subspecies" reg="zenkeri">zenkeri</tp:taxon-name-part></tp:taxon-name></italic> (<bold>I–L</bold>), <italic><tp:taxon-name><tp:taxon-name-part taxon-name-part-type="genus" reg="Pteropera">P.</tp:taxon-name-part><tp:taxon-name-part taxon-name-part-type="species" reg="uniformis">uniformis</tp:taxon-name-part></tp:taxon-name></italic> (<bold>M–P</bold>) and <italic><tp:taxon-name><tp:taxon-name-part taxon-name-part-type="genus" reg="Pteropera">P.</tp:taxon-name-part><tp:taxon-name-part taxon-name-part-type="species" reg="verrucigena">verrucigena</tp:taxon-name-part></tp:taxon-name></italic> (<bold>O–T</bold>).</p></caption><graphic xmlns:xlink="http://www.w3.org/1999/xlink" xlink:href="zookeys-1216-219_article-130270__-g015.jpg" position="float" orientation="portrait" xlink:type="simple" id="oo_1161003.jpg"><uri content-type="original_file" xlink:type="simple">https://binary.pensoft.net/fig/1161003</uri></graphic></fig><fig id="F18" position="float" orientation="portrait"><object-id xmlns:xlink="http://www.w3.org/1999/xlink" content-type="doi" xlink:type="simple">10.3897/zookeys.1216.130270.figure18</object-id><object-id xmlns:xlink="http://www.w3.org/1999/xlink" content-type="arpha" xlink:type="simple">B219105D-944A-5EDD-9723-2344584CCBB9</object-id><label>Figure 18.</label><caption><p>Distribution of <italic><tp:taxon-name><tp:taxon-name-part taxon-name-part-type="genus" reg="Pteropera">Pteropera</tp:taxon-name-part></tp:taxon-name></italic> species in African rainforests.</p></caption><graphic xmlns:xlink="http://www.w3.org/1999/xlink" xlink:href="zookeys-1216-219_article-130270__-g018.jpg" position="float" orientation="portrait" xlink:type="simple" id="oo_1161006.jpg"><uri content-type="original_file" xlink:type="simple">https://binary.pensoft.net/fig/1161006</uri></graphic></fig></tp:treatment-sec></tp:taxon-treatment>
