# Supplementary material for: ﻿Taxonomic review of the grasshopper genus Pteropera Karsch, 1891 (Orthoptera, Acrididea, Catantopinae) with description of three new species and a preliminary phylogeny of the Cameroonian species
Source: Zookeys. 2024 Oct 25;1216:219–64. doi: 10.3897/zookeys.1216.130270 (PMC11530763; doi:10.3897/zookeys.1216.130270)
Supplement: XML Treatment for Pteropera matzkei [file zookeys.1216.130270-treatment9.xml]

<!DOCTYPE tp:taxon-treatment
  PUBLIC "-//TaxonX//DTD Taxonomic Treatment Publishing DTD v0 20100105//EN" "tax-treatment-NSO.dtd">
<tp:taxon-treatment xmlns:tp="http://www.plazi.org/taxpub"><tp:treatment-meta><kwd-group><label>Taxon classification</label><kwd>
                <named-content content-type="kingdom">Animalia</named-content>
              </kwd><kwd>
                <named-content content-type="order">Orthoptera</named-content>
              </kwd><kwd>
                <named-content content-type="family">Acrididae</named-content>
              </kwd></kwd-group><mixed-citation publication-type="journal"><person-group><name><surname>Yetchom Fondjo</surname><given-names>Jeanne Agrippine</given-names></name><name><surname>Nzoko Fiemapong</surname><given-names>Armand Richard</given-names></name><name><surname>Tindo</surname><given-names>Maurice</given-names></name><name><surname>Duressa</surname><given-names>Tarekegn Fite</given-names></name><name><surname>Ivković</surname><given-names>Slobodan</given-names></name><name><surname>Husemann</surname><given-names>Martin</given-names></name></person-group><article-title>﻿Taxonomic review of the grasshopper genus <italic><tp:taxon-name><tp:taxon-name-part taxon-name-part-type="genus" reg="Pteropera">Pteropera</tp:taxon-name-part></tp:taxon-name></italic> Karsch, 1891 (<tp:taxon-name><tp:taxon-name-part taxon-name-part-type="order">Orthoptera</tp:taxon-name-part></tp:taxon-name>, <tp:taxon-name><tp:taxon-name-part taxon-name-part-type="infraorder">Acrididea</tp:taxon-name-part></tp:taxon-name>, <tp:taxon-name><tp:taxon-name-part taxon-name-part-type="subfamily">Catantopinae</tp:taxon-name-part></tp:taxon-name>) with description of three new species and a preliminary phylogeny of the Cameroonian species</article-title><source>Zookeys</source><day>25</day><month>10</month><year>2024</year><volume>1216</volume><fpage>219</fpage><lpage>264</lpage><pub-id pub-id-type="doi">10.3897/zookeys.1216.130270</pub-id></mixed-citation></tp:treatment-meta><tp:nomenclature><label>﻿</label><tp:taxon-name>
              <object-id xmlns:xlink="http://www.w3.org/1999/xlink" content-type="arpha" xlink:type="simple">A5A6BE9A-637E-5BE2-A8FB-D5DCF4BB8B5D</object-id>
              <tp:taxon-name-part taxon-name-part-type="genus" reg="Pteropera">Pteropera</tp:taxon-name-part>
              <tp:taxon-name-part taxon-name-part-type="species" reg="matzkei">matzkei</tp:taxon-name-part>
              <object-id xmlns:xlink="http://www.w3.org/1999/xlink" content-type="zoobank" xlink:type="simple">https://zoobank.org/B6C9D13F-A617-4895-82BB-794E2B5D0708</object-id>
            </tp:taxon-name><tp:taxon-authority>Yetchom &amp; Husemann</tp:taxon-authority><tp:taxon-status xmlns:xlink="http://www.w3.org/1999/xlink" xlink:type="simple">sp. nov.</tp:taxon-status><xref ref-type="fig" rid="F13">Fig. 13A–M</xref></tp:nomenclature><tp:treatment-sec sec-type="type material" id="SECID0ERWCK"><title>Type material examined.</title><p><bold><italic>Holotype</italic>.</bold> Cameroon • ♂; Somalomo, in the forest along the Dja River; <named-content xmlns:xlink="http://www.w3.org/1999/xlink" content-type="dwc:verbatimCoordinates" xlink:type="simple"><named-content content-type="geo-json" specific-use="{&#34;type&#34;:&#34;Point&#34;,&#34;coordinates&#34;:[12.733167,3.374133]}" id="NCID0E6WCK" xlink:type="simple">3°22.448'N, 12°43.990'E</named-content></named-content>, 602 m a.s.l.; 10 Apr. 2022; J.A. Yetchom Fondjo leg.; <named-content xmlns:xlink="http://www.w3.org/1999/xlink" content-type="dwc:institutional_code" xlink:title="Staatliches Museum für Naturkunde Karlsruhe, Germany" xlink:href="http://grbio.org/institution/staatliches-museum-f%C3%BCr-naturkunde-karlsruhe" xlink:type="simple">SMNK</named-content>, <named-content xmlns:xlink="http://www.w3.org/1999/xlink" content-type="dwc:institutional_code" xlink:title="Staatliches Museum für Naturkunde Karlsruhe, Germany" xlink:href="http://grbio.org/institution/staatliches-museum-f%C3%BCr-naturkunde-karlsruhe" xlink:type="simple">SMNK</named-content>-ORTH-0000002. <bold><italic>Paratypes</italic>.</bold> Cameroon • 1 ♀; Somalomo, in the forest along the Dja River; <named-content xmlns:xlink="http://www.w3.org/1999/xlink" content-type="dwc:verbatimCoordinates" xlink:type="simple"><named-content content-type="geo-json" specific-use="{&#34;type&#34;:&#34;Point&#34;,&#34;coordinates&#34;:[12.733167,3.374133]}" id="NCID0ETXCK" xlink:type="simple">3°22.448'N, 12°43.990'E</named-content></named-content>, 602 m a.s.l.; 10 Apr. 2022; J.A. Yetchom Fondjo leg.; <named-content xmlns:xlink="http://www.w3.org/1999/xlink" content-type="dwc:institutional_code" xlink:title="Staatliches Museum für Naturkunde Karlsruhe, Germany" xlink:href="http://grbio.org/institution/staatliches-museum-f%C3%BCr-naturkunde-karlsruhe" xlink:type="simple">SMNK</named-content>. Cameroon • 3 ♂♂, 1 ♀; Somalomo, in the Dja Biosphere reserve; <named-content xmlns:xlink="http://www.w3.org/1999/xlink" content-type="dwc:verbatimCoordinates" xlink:type="simple"><named-content content-type="geo-json" specific-use="{&#34;type&#34;:&#34;Point&#34;,&#34;coordinates&#34;:[12.733167,3.374133]}" id="NCID0E6XCK" xlink:type="simple">3°22.448'N, 12°43.990'E</named-content></named-content>, 602 m a.s.l.; 28 Jun. 2022; A.R. Nzoko-Fiemapong leg.; <named-content xmlns:xlink="http://www.w3.org/1999/xlink" content-type="dwc:institutional_code" xlink:title="Staatliches Museum für Naturkunde Karlsruhe, Germany" xlink:href="http://grbio.org/institution/staatliches-museum-f%C3%BCr-naturkunde-karlsruhe" xlink:type="simple">SMNK</named-content>.</p></tp:treatment-sec><tp:treatment-sec sec-type="diagnosis" id="SECID0EIYCK"><title>Diagnosis.</title><p>The new species <italic><tp:taxon-name><tp:taxon-name-part taxon-name-part-type="genus" reg="Pteropera">Pteropera</tp:taxon-name-part><tp:taxon-name-part taxon-name-part-type="species" reg="matzkei">matzkei</tp:taxon-name-part></tp:taxon-name></italic> sp. nov. is close to <italic><tp:taxon-name><tp:taxon-name-part taxon-name-part-type="genus" reg="Pteropera">Pteropera</tp:taxon-name-part><tp:taxon-name-part taxon-name-part-type="species" reg="bertii">bertii</tp:taxon-name-part></tp:taxon-name></italic> Donskoff, 1981 (Figs <xref ref-type="fig" rid="F2">2E, F</xref>, <xref ref-type="fig" rid="F7">7E, F</xref>) from Cameroon, from which it differs by the following characteristics: the entirely yellow coloration of meso- and metathoracic episternites (almost entirely pale in <italic><tp:taxon-name><tp:taxon-name-part taxon-name-part-type="genus" reg="Pteropera">P.</tp:taxon-name-part><tp:taxon-name-part taxon-name-part-type="species" reg="bertii">bertii</tp:taxon-name-part></tp:taxon-name></italic>); the dark brown coloration of hind femora and dark yellow coloration of front and middle legs, and hind tibiae (front and middle legs, hind femora, and hind tibiae are pale green in <italic><tp:taxon-name><tp:taxon-name-part taxon-name-part-type="genus" reg="Pteropera">P.</tp:taxon-name-part><tp:taxon-name-part taxon-name-part-type="species" reg="bertii">bertii</tp:taxon-name-part></tp:taxon-name></italic>); male genitalia differ in shape and size of phallic structures with the dorsal arch of the cingulum closed, long, extending beyond the apex of endophallic valves, and overhanging them apically (slightly open, not reaching apex of endophallic valves nor overhanging them in <italic><tp:taxon-name><tp:taxon-name-part taxon-name-part-type="genus" reg="Pteropera">P.</tp:taxon-name-part><tp:taxon-name-part taxon-name-part-type="species" reg="bertii">bertii</tp:taxon-name-part></tp:taxon-name></italic>); fore apodemes of the female subgenital plate thin, acute (broad, short in <italic><tp:taxon-name><tp:taxon-name-part taxon-name-part-type="genus" reg="Pteropera">P.</tp:taxon-name-part><tp:taxon-name-part taxon-name-part-type="species" reg="bertii">bertii</tp:taxon-name-part></tp:taxon-name></italic>); and the spermathecal ampulla elongate (broad apically in <italic><tp:taxon-name><tp:taxon-name-part taxon-name-part-type="genus" reg="Pteropera">P.</tp:taxon-name-part><tp:taxon-name-part taxon-name-part-type="species" reg="bertii">bertii</tp:taxon-name-part></tp:taxon-name></italic>).</p><fig id="F7" position="float" orientation="portrait"><object-id xmlns:xlink="http://www.w3.org/1999/xlink" content-type="doi" xlink:type="simple">10.3897/zookeys.1216.130270.figure7</object-id><object-id xmlns:xlink="http://www.w3.org/1999/xlink" content-type="arpha" xlink:type="simple">78A682AD-31BA-5107-99BC-96EF099E8CFB</object-id><label>Figure 7.</label><caption><p>Images of holotypes, allotypes and paratype of <italic><tp:taxon-name><tp:taxon-name-part taxon-name-part-type="genus" reg="Pteropera">Pteropera</tp:taxon-name-part></tp:taxon-name></italic> species in dorsal view <bold>A</bold><italic><tp:taxon-name><tp:taxon-name-part taxon-name-part-type="genus" reg="Pteropera">P.</tp:taxon-name-part><tp:taxon-name-part taxon-name-part-type="species" reg="augustini">augustini</tp:taxon-name-part></tp:taxon-name></italic> (holotype ♂) <bold>B</bold><italic><tp:taxon-name><tp:taxon-name-part taxon-name-part-type="genus" reg="Pteropera">P.</tp:taxon-name-part><tp:taxon-name-part taxon-name-part-type="species" reg="augustini">augustini</tp:taxon-name-part></tp:taxon-name></italic> (allotype ♀) <bold>C</bold><italic><tp:taxon-name><tp:taxon-name-part taxon-name-part-type="genus" reg="Pteropera">P.</tp:taxon-name-part><tp:taxon-name-part taxon-name-part-type="species" reg="balachowskyi">balachowskyi</tp:taxon-name-part></tp:taxon-name></italic> (holotype ♂) <bold>D</bold><italic><tp:taxon-name><tp:taxon-name-part taxon-name-part-type="genus" reg="Pteropera">P.</tp:taxon-name-part><tp:taxon-name-part taxon-name-part-type="species" reg="balachowskyi">balachowskyi</tp:taxon-name-part></tp:taxon-name></italic> (allotype ♀) <bold>E</bold><italic><tp:taxon-name><tp:taxon-name-part taxon-name-part-type="genus" reg="Pteropera">P.</tp:taxon-name-part><tp:taxon-name-part taxon-name-part-type="species" reg="bertii">bertii</tp:taxon-name-part></tp:taxon-name></italic> (holotype ♂) <bold>F</bold><italic><tp:taxon-name><tp:taxon-name-part taxon-name-part-type="genus" reg="Pteropera">P.</tp:taxon-name-part><tp:taxon-name-part taxon-name-part-type="species" reg="bertii">bertii</tp:taxon-name-part></tp:taxon-name></italic> (paratype ♀) <bold>G</bold><italic><tp:taxon-name><tp:taxon-name-part taxon-name-part-type="genus" reg="Pteropera">P.</tp:taxon-name-part><tp:taxon-name-part taxon-name-part-type="species" reg="brosseti">brosseti</tp:taxon-name-part></tp:taxon-name></italic> (holotype ♂) <bold>H</bold><italic><tp:taxon-name><tp:taxon-name-part taxon-name-part-type="genus" reg="Pteropera">P.</tp:taxon-name-part><tp:taxon-name-part taxon-name-part-type="species" reg="brosseti">brosseti</tp:taxon-name-part></tp:taxon-name></italic> (allotype ♀) <bold>I</bold><italic><tp:taxon-name><tp:taxon-name-part taxon-name-part-type="genus" reg="Pteropera">P.</tp:taxon-name-part><tp:taxon-name-part taxon-name-part-type="species" reg="basilewskyi">basilewskyi</tp:taxon-name-part></tp:taxon-name></italic> (paratype ♀) <bold>J</bold><italic><tp:taxon-name><tp:taxon-name-part taxon-name-part-type="genus" reg="Pteropera">P.</tp:taxon-name-part><tp:taxon-name-part taxon-name-part-type="species" reg="bredoi">bredoi</tp:taxon-name-part></tp:taxon-name></italic> (holotype ♀).</p></caption><graphic xmlns:xlink="http://www.w3.org/1999/xlink" xlink:href="zookeys-1216-219_article-130270__-g007.jpg" position="float" orientation="portrait" xlink:type="simple" id="oo_1160995.jpg"><uri content-type="original_file" xlink:type="simple">https://binary.pensoft.net/fig/1160995</uri></graphic></fig><p><italic><tp:taxon-name><tp:taxon-name-part taxon-name-part-type="genus" reg="Pteropera">Pteropera</tp:taxon-name-part><tp:taxon-name-part taxon-name-part-type="species" reg="matzkei">matzkei</tp:taxon-name-part></tp:taxon-name></italic> sp. nov. differs from <italic><tp:taxon-name><tp:taxon-name-part taxon-name-part-type="genus" reg="Pteropera">Pteropera</tp:taxon-name-part><tp:taxon-name-part taxon-name-part-type="species" reg="teocchii">teocchii</tp:taxon-name-part></tp:taxon-name></italic> Donskoff, 1981 (Figs <xref ref-type="fig" rid="F6">6C, D</xref>, <xref ref-type="fig" rid="F11">11A, B</xref>) in that the outer area of its hind femora has only one preapical spot (three spots, beginning of spots along the upper margin at the level of the outer spots in <italic><tp:taxon-name><tp:taxon-name-part taxon-name-part-type="genus" reg="Pteropera">P.</tp:taxon-name-part><tp:taxon-name-part taxon-name-part-type="species" reg="teocchii">teocchii</tp:taxon-name-part></tp:taxon-name></italic>); dark yellow coloration of hind tibiae (black in <italic><tp:taxon-name><tp:taxon-name-part taxon-name-part-type="genus" reg="Pteropera">P.</tp:taxon-name-part><tp:taxon-name-part taxon-name-part-type="species" reg="teocchii">teocchii</tp:taxon-name-part></tp:taxon-name></italic>); aedeagus slightly curved, describing less than a semicircle (strongly curved, describing an almost complete circle in <italic><tp:taxon-name><tp:taxon-name-part taxon-name-part-type="genus" reg="Pteropera">P.</tp:taxon-name-part><tp:taxon-name-part taxon-name-part-type="species" reg="teocchii">teocchii</tp:taxon-name-part></tp:taxon-name></italic>); and female spermathecal ampulla elongated (enlarged at the junction of lateral and axial diverticula in <italic><tp:taxon-name><tp:taxon-name-part taxon-name-part-type="genus" reg="Pteropera">P.</tp:taxon-name-part><tp:taxon-name-part taxon-name-part-type="species" reg="teocchii">teocchii</tp:taxon-name-part></tp:taxon-name></italic>).</p><p>The new species is also similar to <italic><tp:taxon-name><tp:taxon-name-part taxon-name-part-type="genus" reg="Pteropera">Pteropera</tp:taxon-name-part><tp:taxon-name-part taxon-name-part-type="species" reg="verrucigena">verrucigena</tp:taxon-name-part></tp:taxon-name></italic> Karsch, 1891 (Figs <xref ref-type="fig" rid="F6">6G, H</xref>, <xref ref-type="fig" rid="F11">11E, F</xref>) from which it differs in the following characteristics: a single spot on the outer area of the hind femora, whereas <italic><tp:taxon-name><tp:taxon-name-part taxon-name-part-type="genus" reg="Pteropera">P.</tp:taxon-name-part><tp:taxon-name-part taxon-name-part-type="species" reg="verrucigena">verrucigena</tp:taxon-name-part></tp:taxon-name></italic> has three spots; dark yellow coloration of the fore and middle legs and hind tibiae, while the fore and middle legs in <italic><tp:taxon-name><tp:taxon-name-part taxon-name-part-type="genus" reg="Pteropera">P.</tp:taxon-name-part><tp:taxon-name-part taxon-name-part-type="species" reg="verrucigena">verrucigena</tp:taxon-name-part></tp:taxon-name></italic> are dark brown dorsally and wine red-colored ventrally, hind tibiae wine red-colored; membranous apex of aedeagus slightly curved, describing less than one semicircle, the tip short, whereas that of <italic><tp:taxon-name><tp:taxon-name-part taxon-name-part-type="genus" reg="Pteropera">P.</tp:taxon-name-part><tp:taxon-name-part taxon-name-part-type="species" reg="verrucigena">verrucigena</tp:taxon-name-part></tp:taxon-name></italic> is very curved, describing one semicircle with a long tip; and the dorsal arc of the cingulum is closed, long, extending beyond the apex of endophallic apodemes, whereas in <italic><tp:taxon-name><tp:taxon-name-part taxon-name-part-type="genus" reg="Pteropera">P.</tp:taxon-name-part><tp:taxon-name-part taxon-name-part-type="species" reg="verrucigena">verrucigena</tp:taxon-name-part></tp:taxon-name></italic>, the dorsal arc of the cingulum is open, not reaching the apex of endophallic apodemes; female spermathecal ampulla is elongated, whereas that of <italic><tp:taxon-name><tp:taxon-name-part taxon-name-part-type="genus" reg="Pteropera">P.</tp:taxon-name-part><tp:taxon-name-part taxon-name-part-type="species" reg="verrucigena">verrucigena</tp:taxon-name-part></tp:taxon-name></italic> is constricted apically.</p></tp:treatment-sec><tp:treatment-sec sec-type="description" id="SECID0EREDK"><title>Description.</title><p><bold>Male</bold>: Body and legs with inconspicuous hairs; integument moderately rugous dorsally, and smooth ventrally; general coloration dark brown with yellow bands; eyes of medium size; antennae thin, filiform, longer than head and pronotum together, with 21 segments; median subocellar facial spot single or unique; longitudinal median dark band on pronotum disc as wide as adjacent yellow bands, but widened behind the typical groove; basal yellow bands of lateral lobes of pronotum narrowed in front of the second transverse groove, but not interrupted; median carina distinct, crossed dorsolaterally by three sulci; lateral carinae absent; prozona longer than metazona; prosternal process short conical or pyramidal; mesosternal interspace open; meso- and metathoracic episternites entirely yellow; tegmina lobiform, narrow, brown in the lower half and yellow in the upper half, covering the tympanum; wings less developed; fore and middle legs entirely yellow, more or less pale; hind femur almost entirely dark brown, with a pregenicular yellow spot on the external and inner areas; dorsal carinae of hind femora with slight tooth; hind tibiae dark yellow, basal ring absent; external apical spines of the hind tibiae absent; spines on the hind tibiae varying from seven to eight in both external and internal sides; male subgenital plate acute in dorsal view; the pallium and supra-anal plate of male is not raised; the male cerci long, conical, incurved and exceeding beyond the supra-anal plate. <bold><italic>Epiphallus</italic></bold> (Fig. <xref ref-type="fig" rid="F13">13H</xref>): large; bridge narrow, arched; ancorae small, strongly curved, interiorly directed; lateral plates domed, extending back from the bridge; anterior projections triangular. <bold><italic>Phallic complex</italic></bold> (Fig. <xref ref-type="fig" rid="F13">13I–K</xref>): Dorsal arch of cingulum closed, U-shaped, its apical 2/3 overlapping with endophallic sclerites; apodemes of the cingulum incurved and extending beyond endophallic apodemes; rami slightly bent; lateroventral sclerites narrow, as high as long; aedeagus of larger size, curved, forming a quarter circle; membranous apex of aedeagus, outside endophallic sheaths, supported by a longitudinal division of upper valve, short, broad; apex of aedeagus with a ridge-like expansions; membranous apex of aedeagus subtriangular, downcurved in lateral view; upper ectophallic sheath not enlarged at its base and tightly molding the aedeagus valves; lower ectophallic sheath broad, capping the base of rami.</p><p><bold>Female</bold>: As male but larger; cerci short conical; subgenital plate (Fig. <xref ref-type="fig" rid="F13">13L</xref>) pentagonal, broad, with rounded posterior margins; anterior apodemes thin, acute; egg-guide broad with acute apex; distal recurrent trunk of lateral spermathecal diverticulum 3× longer than proximal trunk; spermathecal ampulla elongate; base of spermathecal duct narrow (Fig. <xref ref-type="fig" rid="F13">13M</xref>).</p></tp:treatment-sec><tp:treatment-sec sec-type="description" id="SECID0EBGDK"><title>Measurements.</title><p>Males (mm) (<italic>n</italic> = 4): total length of body 20.57–21.79; length of pronotum 4.17–4.33; length of hind femur 13.48–13.56; length of elytra 3.90–4.63. Females (mm) (<italic>n</italic> = 2): total length of body 27.25–28.05; length of pronotum 5.39–5.55; length of hind femur 15.91–16.89; length of elytra 4.95–6.10; length of ovipositor 2.96–3.30. Additional measurement information is shown in Table <xref ref-type="table" rid="T1">1</xref>.</p></tp:treatment-sec><tp:treatment-sec sec-type="etymology" id="SECID0EPGDK"><title>Etymology.</title><p>The species was named after Mr. Danilo Matzke, an important taxonomist for <tp:taxon-name><tp:taxon-name-part taxon-name-part-type="order">Dermaptera</tp:taxon-name-part></tp:taxon-name> in Germany for his dedication and scientific contributions to the taxonomy of earwigs.</p></tp:treatment-sec><tp:treatment-sec sec-type="habitat" id="SECID0E1GDK"><title>Habitat.</title><p>Dense evergreen forest in the Congo Basin, in the forest along the Dja River.</p></tp:treatment-sec><tp:treatment-sec sec-type="distribution" id="SECID0E6GDK"><title>Distribution.</title><p>At present, the species is known only from Somalomo in the Dja Biosphere Reserve, Cameroon (Fig. <xref ref-type="fig" rid="F17">17B</xref>).</p></tp:treatment-sec><tp:treatment-sec><!--Section generated to contain objects referenced in tp:taxon-treatment.--><fig id="F13" position="float" orientation="portrait"><object-id xmlns:xlink="http://www.w3.org/1999/xlink" content-type="doi" xlink:type="simple">10.3897/zookeys.1216.130270.figure13</object-id><object-id xmlns:xlink="http://www.w3.org/1999/xlink" content-type="arpha" xlink:type="simple">13C916D2-EC06-5D1B-8B00-58BBAA379633</object-id><label>Figure 13.</label><caption><p><italic><tp:taxon-name><tp:taxon-name-part taxon-name-part-type="genus" reg="Pteropera">Pteropera</tp:taxon-name-part><tp:taxon-name-part taxon-name-part-type="species" reg="matzkei">matzkei</tp:taxon-name-part></tp:taxon-name></italic> sp. nov. <bold>A</bold> image of a female under natural conditions <bold>B</bold> male frontal view <bold>C</bold> female frontal view <bold>D</bold> male lateral view <bold>E</bold> female lateral view <bold>F</bold> male dorsal view <bold>G</bold> female dorsal view <bold>H</bold> epiphallus dorsal view <bold>I</bold> phallic complex lateral view <bold>J</bold> phallic complex dorsal view <bold>K</bold> phallic complex ventral view <bold>L</bold> female subgenital plate <bold>M</bold> female spermatheca.</p></caption><graphic xmlns:xlink="http://www.w3.org/1999/xlink" xlink:href="zookeys-1216-219_article-130270__-g013.jpg" position="float" orientation="portrait" xlink:type="simple" id="oo_1161001.jpg"><uri content-type="original_file" xlink:type="simple">https://binary.pensoft.net/fig/1161001</uri></graphic></fig><fig id="F2" position="float" orientation="portrait"><object-id xmlns:xlink="http://www.w3.org/1999/xlink" content-type="doi" xlink:type="simple">10.3897/zookeys.1216.130270.figure2</object-id><object-id xmlns:xlink="http://www.w3.org/1999/xlink" content-type="arpha" xlink:type="simple">A1D5EBB5-81AD-5BCA-9891-133E4B7E1844</object-id><label>Figure 2.</label><caption><p>Images of holotypes, allotypes, and paratypes of <italic><tp:taxon-name><tp:taxon-name-part taxon-name-part-type="genus" reg="Pteropera">Pteropera</tp:taxon-name-part></tp:taxon-name></italic> species in lateral view <bold>A</bold><italic><tp:taxon-name><tp:taxon-name-part taxon-name-part-type="genus" reg="Pteropera">P.</tp:taxon-name-part><tp:taxon-name-part taxon-name-part-type="species" reg="augustini">augustini</tp:taxon-name-part></tp:taxon-name></italic> (holotype ♂) <bold>B</bold><italic><tp:taxon-name><tp:taxon-name-part taxon-name-part-type="genus" reg="Pteropera">P.</tp:taxon-name-part><tp:taxon-name-part taxon-name-part-type="species" reg="augustini">augustini</tp:taxon-name-part></tp:taxon-name></italic> (allotype ♀) <bold>C</bold><italic><tp:taxon-name><tp:taxon-name-part taxon-name-part-type="genus" reg="Pteropera">P.</tp:taxon-name-part><tp:taxon-name-part taxon-name-part-type="species" reg="balachowskyi">balachowskyi</tp:taxon-name-part></tp:taxon-name></italic> (holotype ♂) <bold>D</bold><italic><tp:taxon-name><tp:taxon-name-part taxon-name-part-type="genus" reg="Pteropera">P.</tp:taxon-name-part><tp:taxon-name-part taxon-name-part-type="species" reg="balachowskyi">balachowskyi</tp:taxon-name-part></tp:taxon-name></italic> (allotype ♀) <bold>E</bold><italic><tp:taxon-name><tp:taxon-name-part taxon-name-part-type="genus" reg="Pteropera">P.</tp:taxon-name-part><tp:taxon-name-part taxon-name-part-type="species" reg="bertii">bertii</tp:taxon-name-part></tp:taxon-name></italic> (holotype ♂) <bold>F</bold><italic><tp:taxon-name><tp:taxon-name-part taxon-name-part-type="genus" reg="Pteropera">P.</tp:taxon-name-part><tp:taxon-name-part taxon-name-part-type="species" reg="bertii">bertii</tp:taxon-name-part></tp:taxon-name></italic> (paratype ♀) <bold>G</bold><italic><tp:taxon-name><tp:taxon-name-part taxon-name-part-type="genus" reg="Pteropera">P.</tp:taxon-name-part><tp:taxon-name-part taxon-name-part-type="species" reg="brosseti">brosseti</tp:taxon-name-part></tp:taxon-name></italic> (holotype ♂) <bold>H</bold><italic><tp:taxon-name><tp:taxon-name-part taxon-name-part-type="genus" reg="Pteropera">P.</tp:taxon-name-part><tp:taxon-name-part taxon-name-part-type="species" reg="brosseti">brosseti</tp:taxon-name-part></tp:taxon-name></italic> (allotype ♀) <bold>I</bold><italic><tp:taxon-name><tp:taxon-name-part taxon-name-part-type="genus" reg="Pteropera">P.</tp:taxon-name-part><tp:taxon-name-part taxon-name-part-type="species" reg="basilewskyi">basilewskyi</tp:taxon-name-part></tp:taxon-name></italic> (paratype ♀) <bold>J</bold><italic><tp:taxon-name><tp:taxon-name-part taxon-name-part-type="genus" reg="Pteropera">P.</tp:taxon-name-part><tp:taxon-name-part taxon-name-part-type="species" reg="bredoi">bredoi</tp:taxon-name-part></tp:taxon-name></italic> (holotype ♀).</p></caption><graphic xmlns:xlink="http://www.w3.org/1999/xlink" xlink:href="zookeys-1216-219_article-130270__-g002.jpg" position="float" orientation="portrait" xlink:type="simple" id="oo_1160990.jpg"><uri content-type="original_file" xlink:type="simple">https://binary.pensoft.net/fig/1160990</uri></graphic></fig><fig id="F6" position="float" orientation="portrait"><object-id xmlns:xlink="http://www.w3.org/1999/xlink" content-type="doi" xlink:type="simple">10.3897/zookeys.1216.130270.figure6</object-id><object-id xmlns:xlink="http://www.w3.org/1999/xlink" content-type="arpha" xlink:type="simple">ADAEF289-EDB3-54FB-8A90-ECC67DA861A5</object-id><label>Figure 6.</label><caption><p>Images of holotypes, allotypes, letotype and neallotype of <italic><tp:taxon-name><tp:taxon-name-part taxon-name-part-type="genus" reg="Pteropera">Pteropera</tp:taxon-name-part></tp:taxon-name></italic> species in lateral view <bold>A</bold><italic><tp:taxon-name><tp:taxon-name-part taxon-name-part-type="genus" reg="Pteropera">P.</tp:taxon-name-part><tp:taxon-name-part taxon-name-part-type="species" reg="spleniata">spleniata</tp:taxon-name-part></tp:taxon-name></italic> (holotype ♂) <bold>B</bold><italic><tp:taxon-name><tp:taxon-name-part taxon-name-part-type="genus" reg="Pteropera">P.</tp:taxon-name-part><tp:taxon-name-part taxon-name-part-type="species" reg="spleniata">spleniata</tp:taxon-name-part></tp:taxon-name></italic> (holotype ♀) <bold>C</bold><italic><tp:taxon-name><tp:taxon-name-part taxon-name-part-type="genus" reg="Pteropera">P.</tp:taxon-name-part><tp:taxon-name-part taxon-name-part-type="species" reg="teocchii">teocchii</tp:taxon-name-part></tp:taxon-name></italic> (holotype ♂) <bold>D</bold><italic><tp:taxon-name><tp:taxon-name-part taxon-name-part-type="genus" reg="Pteropera">P.</tp:taxon-name-part><tp:taxon-name-part taxon-name-part-type="species" reg="teocchii">teocchii</tp:taxon-name-part></tp:taxon-name></italic> (allotype ♀) <bold>E</bold><italic><tp:taxon-name><tp:taxon-name-part taxon-name-part-type="genus" reg="Pteropera">P.</tp:taxon-name-part><tp:taxon-name-part taxon-name-part-type="species" reg="thibaudi">thibaudi</tp:taxon-name-part></tp:taxon-name></italic> (holotype ♂) <bold>F</bold><italic><tp:taxon-name><tp:taxon-name-part taxon-name-part-type="genus" reg="Pteropera">P.</tp:taxon-name-part><tp:taxon-name-part taxon-name-part-type="species" reg="thibaudi">thibaudi</tp:taxon-name-part></tp:taxon-name></italic> (allotype ♀) <bold>G</bold><italic><tp:taxon-name><tp:taxon-name-part taxon-name-part-type="genus" reg="Pteropera">P.</tp:taxon-name-part><tp:taxon-name-part taxon-name-part-type="species" reg="verrucigena">verrucigena</tp:taxon-name-part></tp:taxon-name></italic> (lectotype ♂) <bold>H</bold><italic><tp:taxon-name><tp:taxon-name-part taxon-name-part-type="genus" reg="Pteropera">P.</tp:taxon-name-part><tp:taxon-name-part taxon-name-part-type="species" reg="verrucigena">verrucigena</tp:taxon-name-part></tp:taxon-name></italic> (♀) <bold>I</bold><italic><tp:taxon-name><tp:taxon-name-part taxon-name-part-type="genus" reg="Pteropera">P.</tp:taxon-name-part><tp:taxon-name-part taxon-name-part-type="species" reg="villiersi">villiersi</tp:taxon-name-part></tp:taxon-name></italic> (holotype ♂) <bold>J</bold><italic><tp:taxon-name><tp:taxon-name-part taxon-name-part-type="genus" reg="Pteropera">P.</tp:taxon-name-part><tp:taxon-name-part taxon-name-part-type="species" reg="villiersi">villiersi</tp:taxon-name-part></tp:taxon-name></italic> (allotype ♀) <bold>K</bold><italic><tp:taxon-name><tp:taxon-name-part taxon-name-part-type="genus" reg="Pteropera">P.</tp:taxon-name-part><tp:taxon-name-part taxon-name-part-type="species" reg="uniformis">uniformis</tp:taxon-name-part></tp:taxon-name></italic> (neallotype ♂).</p></caption><graphic xmlns:xlink="http://www.w3.org/1999/xlink" xlink:href="zookeys-1216-219_article-130270__-g006.jpg" position="float" orientation="portrait" xlink:type="simple" id="oo_1160994.jpg"><uri content-type="original_file" xlink:type="simple">https://binary.pensoft.net/fig/1160994</uri></graphic></fig><fig id="F11" position="float" orientation="portrait"><object-id xmlns:xlink="http://www.w3.org/1999/xlink" content-type="doi" xlink:type="simple">10.3897/zookeys.1216.130270.figure11</object-id><object-id xmlns:xlink="http://www.w3.org/1999/xlink" content-type="arpha" xlink:type="simple">8287D37E-1FC3-57D6-B175-D9BF047C06B3</object-id><label>Figure 11.</label><caption><p>Images of holotypes, allotypes, neallotype and paratype of <italic><tp:taxon-name><tp:taxon-name-part taxon-name-part-type="genus" reg="Pteropera">Pteropera</tp:taxon-name-part></tp:taxon-name></italic> species in dorsal view <bold>A</bold><italic><tp:taxon-name><tp:taxon-name-part taxon-name-part-type="genus" reg="Pteropera">P.</tp:taxon-name-part><tp:taxon-name-part taxon-name-part-type="species" reg="teocchii">teocchii</tp:taxon-name-part></tp:taxon-name></italic> (holotype ♂) <bold>B</bold><italic><tp:taxon-name><tp:taxon-name-part taxon-name-part-type="genus" reg="Pteropera">P.</tp:taxon-name-part><tp:taxon-name-part taxon-name-part-type="species" reg="teocchii">teocchii</tp:taxon-name-part></tp:taxon-name></italic> (allotype ♀) <bold>C</bold><italic><tp:taxon-name><tp:taxon-name-part taxon-name-part-type="genus" reg="Pteropera">P.</tp:taxon-name-part><tp:taxon-name-part taxon-name-part-type="species" reg="thibaudi">thibaudi</tp:taxon-name-part></tp:taxon-name></italic> (holotype ♂) <bold>D</bold><italic><tp:taxon-name><tp:taxon-name-part taxon-name-part-type="genus" reg="Pteropera">P.</tp:taxon-name-part><tp:taxon-name-part taxon-name-part-type="species" reg="thibaudi">thibaudi</tp:taxon-name-part></tp:taxon-name></italic> (allotype ♀) <bold>E</bold><italic><tp:taxon-name><tp:taxon-name-part taxon-name-part-type="genus" reg="Pteropera">P.</tp:taxon-name-part><tp:taxon-name-part taxon-name-part-type="species" reg="verrucigena">verrucigena</tp:taxon-name-part></tp:taxon-name></italic> (holotype ♂) <bold>F</bold><italic><tp:taxon-name><tp:taxon-name-part taxon-name-part-type="genus" reg="Pteropera">P.</tp:taxon-name-part><tp:taxon-name-part taxon-name-part-type="species" reg="verrucigena">verrucigena</tp:taxon-name-part></tp:taxon-name></italic> (allotype ♀) <bold>G</bold><italic><tp:taxon-name><tp:taxon-name-part taxon-name-part-type="genus" reg="Pteropera">P.</tp:taxon-name-part><tp:taxon-name-part taxon-name-part-type="species" reg="villiersi">villiersi</tp:taxon-name-part></tp:taxon-name></italic> (holotype ♂) <bold>H</bold><italic><tp:taxon-name><tp:taxon-name-part taxon-name-part-type="genus" reg="Pteropera">P.</tp:taxon-name-part><tp:taxon-name-part taxon-name-part-type="species" reg="villiersi">villiersi</tp:taxon-name-part></tp:taxon-name></italic> (allotype ♀) <bold>I</bold><italic><tp:taxon-name><tp:taxon-name-part taxon-name-part-type="genus" reg="Pteropera">P.</tp:taxon-name-part><tp:taxon-name-part taxon-name-part-type="species" reg="uniformis">uniformis</tp:taxon-name-part></tp:taxon-name></italic> (neallotype ♂) <bold>J</bold><italic><tp:taxon-name><tp:taxon-name-part taxon-name-part-type="genus" reg="Pteropera">P.</tp:taxon-name-part><tp:taxon-name-part taxon-name-part-type="species" reg="femorata">femorata</tp:taxon-name-part></tp:taxon-name></italic> (♀).</p></caption><graphic xmlns:xlink="http://www.w3.org/1999/xlink" xlink:href="zookeys-1216-219_article-130270__-g011.jpg" position="float" orientation="portrait" xlink:type="simple" id="oo_1160999.jpg"><uri content-type="original_file" xlink:type="simple">https://binary.pensoft.net/fig/1160999</uri></graphic></fig><table-wrap id="T1" position="float" orientation="portrait"><label>Table 1.</label><caption><p>Measurements in millimeters (mm) of the examined <italic><tp:taxon-name><tp:taxon-name-part taxon-name-part-type="genus" reg="Pteropera">Pteropera</tp:taxon-name-part></tp:taxon-name></italic> species currently known from Cameroon.</p></caption><table id="TID0ERGDI" rules="all"><tbody><tr><th rowspan="1" colspan="1">Species</th><th rowspan="1" colspan="2"><italic><tp:taxon-name><tp:taxon-name-part taxon-name-part-type="genus" reg="Pteropera">Pteropera</tp:taxon-name-part><tp:taxon-name-part taxon-name-part-type="species" reg="carnapi">carnapi</tp:taxon-name-part></tp:taxon-name></italic> Ramme, 1929</th><th rowspan="1" colspan="2"><italic><tp:taxon-name><tp:taxon-name-part taxon-name-part-type="genus" reg="Pteropera">Pteropera</tp:taxon-name-part><tp:taxon-name-part taxon-name-part-type="species" reg="descampsi">descampsi</tp:taxon-name-part></tp:taxon-name></italic> Donskoff, 1981</th><th rowspan="1" colspan="2"><italic><tp:taxon-name><tp:taxon-name-part taxon-name-part-type="genus" reg="Pteropera">Pteropera</tp:taxon-name-part><tp:taxon-name-part taxon-name-part-type="species" reg="karschi">karschi</tp:taxon-name-part><tp:taxon-name-part taxon-name-part-type="subspecies" reg="zenkeri">zenkeri</tp:taxon-name-part></tp:taxon-name></italic> Ramme, 1929</th><th rowspan="1" colspan="2"><italic><tp:taxon-name><tp:taxon-name-part taxon-name-part-type="genus" reg="Pteropera">Pteropera</tp:taxon-name-part><tp:taxon-name-part taxon-name-part-type="species" reg="kennei">kennei</tp:taxon-name-part></tp:taxon-name></italic> sp. nov.</th></tr><tr><th rowspan="1" colspan="1">Parameters</th><th rowspan="1" colspan="1">Male</th><th rowspan="1" colspan="1">Female</th><th rowspan="1" colspan="1">Male</th><th rowspan="1" colspan="1">Female</th><th rowspan="1" colspan="1">Male</th><th rowspan="1" colspan="1">Female</th><th rowspan="1" colspan="1">Male</th><th rowspan="1" colspan="1">Female</th></tr><tr><td rowspan="1" colspan="1">
                  <bold>
                    <abbrev xmlns:xlink="http://www.w3.org/1999/xlink" xlink:title="length of the head" id="ABBRID0E4AAE" xlink:type="simple">HeadL</abbrev>
                  </bold>
                </td><td rowspan="1" colspan="1">1.95 ± 0.15 (<italic>n</italic> = 7)</td><td rowspan="1" colspan="1">2.34 ± 0.18 (<italic>n</italic> = 6)</td><td rowspan="1" colspan="1">2.04 ± 0.20 (<italic>n</italic> = 8)</td><td rowspan="1" colspan="1">2.19 ± 0.13 (<italic>n</italic> = 8)</td><td rowspan="1" colspan="1">4.54 ± 1.04 (<italic>n</italic> = 4)</td><td rowspan="1" colspan="1">4.54 ± 1.04 (<italic>n</italic> = 4)</td><td rowspan="1" colspan="1">2.77 ± 0.24 (<italic>n</italic> = 20)</td><td rowspan="1" colspan="1">3.07 ± 0.11 (<italic>n</italic> = 5)</td></tr><tr><td rowspan="1" colspan="1">
                  <bold>
                    <abbrev xmlns:xlink="http://www.w3.org/1999/xlink" xlink:title="width of the head" id="ABBRID0EXCAE" xlink:type="simple">HeadW</abbrev>
                  </bold>
                </td><td rowspan="1" colspan="1">3.08 ± 0.12 (<italic>n</italic> = 7)</td><td rowspan="1" colspan="1">3.67 ± 0.07 (<italic>n</italic> = 6)</td><td rowspan="1" colspan="1">2.99 ± 0.10 (<italic>n</italic> = 8)</td><td rowspan="1" colspan="1">3.61 ± 0.20 (<italic>n</italic> = 8)</td><td rowspan="1" colspan="1">3.15 ± 0.13 (<italic>n</italic> = 4)</td><td rowspan="1" colspan="1">3.15 ± 0.13 (<italic>n</italic> = 4)</td><td rowspan="1" colspan="1">3.05 ± 0.15 (<italic>n</italic> = 20)</td><td rowspan="1" colspan="1">3.73 ± 0.23 (<italic>n</italic> = 5)</td></tr><tr><td rowspan="1" colspan="1">
                  <bold>
                    <abbrev xmlns:xlink="http://www.w3.org/1999/xlink" xlink:title="length of the antenna" id="ABBRID0EREAE" xlink:type="simple">AntenL</abbrev>
                  </bold>
                </td><td rowspan="1" colspan="1">9.57 ± 0.73 (<italic>n</italic> = 6)</td><td rowspan="1" colspan="1">10.34 ± 0.62 (<italic>n</italic> = 6)</td><td rowspan="1" colspan="1">9.64 ± 0.66 (<italic>n</italic> = 7)</td><td rowspan="1" colspan="1">10.22 ± 0.69 (<italic>n</italic> = 7)</td><td rowspan="1" colspan="1">11.62 ± 0.50 (<italic>n</italic> = 4)</td><td rowspan="1" colspan="1">11.62 ± 0.50 (<italic>n</italic> = 4)</td><td rowspan="1" colspan="1">9.73 ± 0.37 (<italic>n</italic> = 20)</td><td rowspan="1" colspan="1">10.36 ± 0.65 (<italic>n</italic> = 5)</td></tr><tr><td rowspan="1" colspan="1">
                  <bold><abbrev xmlns:xlink="http://www.w3.org/1999/xlink" xlink:title="interocular distance" id="ABBRID0ELGAE" xlink:type="simple">I.O.D</abbrev>.</bold>
                </td><td rowspan="1" colspan="1">0.47 ± 0.19 (<italic>n</italic> = 7)</td><td rowspan="1" colspan="1">0.60 ± 0.16 (<italic>n</italic> = 6)</td><td rowspan="1" colspan="1">0.64 ± 0.08 (<italic>n</italic> = 8)</td><td rowspan="1" colspan="1">0.64 ± 0.08 (<italic>n</italic> = 8)</td><td rowspan="1" colspan="1">0.37 ± 0.12 (<italic>n</italic> = 4)</td><td rowspan="1" colspan="1">0.37 ± 0.12 (<italic>n</italic> = 4)</td><td rowspan="1" colspan="1">0.55 ± 0.12 (<italic>n</italic> = 20)</td><td rowspan="1" colspan="1">0.68 ± 0.03 (<italic>n</italic> = 5)</td></tr><tr><td rowspan="1" colspan="1">
                  <bold>
                    <abbrev xmlns:xlink="http://www.w3.org/1999/xlink" xlink:title="length of the pronotum in the midline" id="ABBRID0EGIAE" xlink:type="simple">PronotL</abbrev>
                  </bold>
                </td><td rowspan="1" colspan="1">4.32 ± 0.25 (<italic>n</italic> = 7)</td><td rowspan="1" colspan="1">5.02 ± 0.13 (<italic>n</italic> = 6)</td><td rowspan="1" colspan="1">5.06 ± 0.32 (<italic>n</italic> = 8)</td><td rowspan="1" colspan="1">5.06 ± 0.32 (<italic>n</italic> = 8)</td><td rowspan="1" colspan="1">4.27 ± 0.07 (<italic>n</italic> = 4)</td><td rowspan="1" colspan="1">4.27 ± 0.07 (<italic>n</italic> = 4)</td><td rowspan="1" colspan="1">4.01 ± 0.26 (<italic>n</italic> = 20)</td><td rowspan="1" colspan="1">4.94 ± 0.35 (<italic>n</italic> = 5)</td></tr><tr><td rowspan="1" colspan="1">
                  <bold>
                    <abbrev xmlns:xlink="http://www.w3.org/1999/xlink" xlink:title="pronotum width" id="ABBRID0EAKAE" xlink:type="simple">PronotW</abbrev>
                  </bold>
                </td><td rowspan="1" colspan="1">3.54 ± 0.38 (<italic>n</italic> = 7)</td><td rowspan="1" colspan="1">4.38 ± 0.24 (<italic>n</italic> = 6)</td><td rowspan="1" colspan="1">4.17 ± 0.26 (<italic>n</italic> = 8)</td><td rowspan="1" colspan="1">4.17 ± 0.26 (<italic>n</italic> = 8)</td><td rowspan="1" colspan="1">3.56 ± 0.26 (<italic>n</italic> = 4)</td><td rowspan="1" colspan="1">3.56 ± 0.26 (<italic>n</italic> = 4)</td><td rowspan="1" colspan="1">3.37 ± 0.28 (<italic>n</italic> = 20)</td><td rowspan="1" colspan="1">4.39 ± 0.28 (<italic>n</italic> = 5)</td></tr><tr><td rowspan="1" colspan="1">
                  <bold>
                    <abbrev xmlns:xlink="http://www.w3.org/1999/xlink" xlink:title="length of the tegmina" id="ABBRID0E1LAE" xlink:type="simple">TegL</abbrev>
                  </bold>
                </td><td rowspan="1" colspan="1">3.58 ± 0.19 (<italic>n</italic> = 7)</td><td rowspan="1" colspan="1">4.43 ± 0.47 (<italic>n</italic> = 6)</td><td rowspan="1" colspan="1">3.73 ± 0.41 (<italic>n</italic> = 7)</td><td rowspan="1" colspan="1">4.31 ± 0.63 (<italic>n</italic> = 7)</td><td rowspan="1" colspan="1">4.17 ± 0.33 (<italic>n</italic> = 4)</td><td rowspan="1" colspan="1">4.17 ± 0.33 (<italic>n</italic> = 4)</td><td rowspan="1" colspan="1">3.80 ± 0.29 (<italic>n</italic> = 20)</td><td rowspan="1" colspan="1">4.26 ± 0.56 (<italic>n</italic> = 5)</td></tr><tr><td rowspan="1" colspan="1">
                  <bold>
                    <abbrev xmlns:xlink="http://www.w3.org/1999/xlink" xlink:title="hind tibia length" id="ABBRID0EUNAE" xlink:type="simple">TL</abbrev>
                  </bold>
                </td><td rowspan="1" colspan="1">10.45 ± 0.15 (<italic>n</italic> = 7)</td><td rowspan="1" colspan="1">12.42 ± 0.71 (<italic>n</italic> = 6)</td><td rowspan="1" colspan="1">12.11 ± 0.55 (<italic>n</italic> = 8)</td><td rowspan="1" colspan="1">12.11 ± 0.55 (<italic>n</italic> = 8)</td><td rowspan="1" colspan="1">11.59 ± 0.19 (<italic>n</italic> = 4)</td><td rowspan="1" colspan="1">11.59 ± 0.19 (<italic>n</italic> = 4)</td><td rowspan="1" colspan="1">10.27 ± 0.43 (<italic>n</italic> = 20)</td><td rowspan="1" colspan="1">12.49 ± 0.57 (<italic>n</italic> = 5)</td></tr><tr><td rowspan="1" colspan="1">
                  <bold>
                    <abbrev xmlns:xlink="http://www.w3.org/1999/xlink" xlink:title="maximum length of the hind femur" id="ABBRID0EOPAE" xlink:type="simple">FL</abbrev>
                  </bold>
                </td><td rowspan="1" colspan="1">12.07 ± 0.25 (<italic>n</italic> = 7)</td><td rowspan="1" colspan="1">14.39 ± 0.48 (<italic>n</italic> = 5)</td><td rowspan="1" colspan="1">12.17 ± 0.54 (<italic>n</italic> = 7)</td><td rowspan="1" colspan="1">14.03 ± 0.82 (<italic>n</italic> = 7)</td><td rowspan="1" colspan="1">13.52 ± 0.04 (<italic>n</italic> = 4)</td><td rowspan="1" colspan="1">13.52 ± 0.04 (<italic>n</italic> = 4)</td><td rowspan="1" colspan="1">11.91 ± 0.35 (<italic>n</italic> = 20)</td><td rowspan="1" colspan="1">14.32 ± 0.56 (<italic>n</italic> = 5)</td></tr><tr><td rowspan="1" colspan="1">
                  <bold>
                    <abbrev xmlns:xlink="http://www.w3.org/1999/xlink" xlink:title="width of the hind femur" id="ABBRID0EIRAE" xlink:type="simple">FW</abbrev>
                  </bold>
                </td><td rowspan="1" colspan="1">1.61 ± 0.21 (<italic>n</italic> = 7)</td><td rowspan="1" colspan="1">1.91 ± 0.11 (<italic>n</italic> = 5)</td><td rowspan="1" colspan="1">1.64 ± 0.22 (<italic>n</italic> = 7)</td><td rowspan="1" colspan="1">1.75 ± 0.22 (<italic>n</italic> = 7)</td><td rowspan="1" colspan="1">3.10 ± 0.21 (<italic>n</italic> = 4)</td><td rowspan="1" colspan="1">3.10 ± 0.21 (<italic>n</italic> = 4)</td><td rowspan="1" colspan="1">3.10 ± 0.15 (<italic>n</italic> = 20)</td><td rowspan="1" colspan="1">3.67 ± 0.23 (<italic>n</italic> = 5)</td></tr><tr><td rowspan="1" colspan="1">
                  <bold>
                    <abbrev xmlns:xlink="http://www.w3.org/1999/xlink" xlink:title="body length" id="ABBRID0ECTAE" xlink:type="simple">BodyL</abbrev>
                  </bold>
                </td><td rowspan="1" colspan="1">19.92 ± 1.26 (<italic>n</italic> = 7)</td><td rowspan="1" colspan="1">25.35 ± 2.20 (<italic>n</italic> = 6)</td><td rowspan="1" colspan="1">24.52 ± 2.41 (<italic>n</italic> = 8)</td><td rowspan="1" colspan="1">24.52 ± 2.41 (<italic>n</italic> = 8)</td><td rowspan="1" colspan="1">21.24 ± 0.58 (<italic>n</italic> = 4)</td><td rowspan="1" colspan="1">21.24 ± 0.58 (<italic>n</italic> = 4)</td><td rowspan="1" colspan="1">18.15 ± 1.71 (<italic>n</italic> = 20)</td><td rowspan="1" colspan="1">23.08 ± 1.69 (<italic>n</italic> = 5)</td></tr><tr><td rowspan="1" colspan="1">
                  <bold>Species</bold>
                </td><td rowspan="1" colspan="2">
                  <bold><italic><tp:taxon-name><tp:taxon-name-part taxon-name-part-type="genus" reg="Pteropera">Pteropera</tp:taxon-name-part><tp:taxon-name-part taxon-name-part-type="species" reg="matzkei">matzkei</tp:taxon-name-part></tp:taxon-name></italic> sp. nov.</bold>
                </td><td rowspan="1" colspan="2">
                  <bold><italic><tp:taxon-name><tp:taxon-name-part taxon-name-part-type="genus" reg="Pteropera">Pteropera</tp:taxon-name-part><tp:taxon-name-part taxon-name-part-type="species" reg="missoupi">missoupi</tp:taxon-name-part></tp:taxon-name></italic> sp. nov.</bold>
                </td><td rowspan="1" colspan="2">
                  <bold><italic><tp:taxon-name><tp:taxon-name-part taxon-name-part-type="genus" reg="Pteropera">Pteropera</tp:taxon-name-part><tp:taxon-name-part taxon-name-part-type="species" reg="uniformis">uniformis</tp:taxon-name-part></tp:taxon-name></italic> Bruner, 1920</bold>
                </td><td rowspan="1" colspan="2">
                  <bold><italic><tp:taxon-name><tp:taxon-name-part taxon-name-part-type="genus" reg="Pteropera">Pteropera</tp:taxon-name-part><tp:taxon-name-part taxon-name-part-type="species" reg="verrucigena">verrucigena</tp:taxon-name-part></tp:taxon-name></italic> Karsch, 1891</bold>
                </td></tr><tr><td rowspan="1" colspan="1">
                  <bold>Parameters</bold>
                </td><td rowspan="1" colspan="1">Male</td><td rowspan="1" colspan="1">Female</td><td rowspan="1" colspan="1">Male</td><td rowspan="1" colspan="1">Female</td><td rowspan="1" colspan="1">Male</td><td rowspan="1" colspan="1">Female</td><td rowspan="1" colspan="1">Male</td><td rowspan="1" colspan="1">Female</td></tr><tr><td rowspan="1" colspan="1">
                  <bold>
                    <abbrev xmlns:xlink="http://www.w3.org/1999/xlink" xlink:title="length of the head" id="ABBRID0EKYAE" xlink:type="simple">HeadL</abbrev>
                  </bold>
                </td><td rowspan="1" colspan="1">4.54 ± 1.04 (<italic>n</italic> = 4)</td><td rowspan="1" colspan="1">5.33 ± 1.85 (<italic>n</italic> = 2)</td><td rowspan="1" colspan="1">2.41 ± 0.53 (<italic>n</italic> = 8)</td><td rowspan="1" colspan="1">2.87 ± 0.56 (<italic>n</italic> = 7)</td><td rowspan="1" colspan="1">2.16 ± 0.00 (<italic>n</italic> = 1)</td><td rowspan="1" colspan="1">–</td><td rowspan="1" colspan="1">2.04 ± 0.24 (<italic>n</italic> = 2)</td><td rowspan="1" colspan="1">2.24 (<italic>n</italic> = 1)</td></tr><tr><td rowspan="1" colspan="1">
                  <bold>
                    <abbrev xmlns:xlink="http://www.w3.org/1999/xlink" xlink:title="width of the head" id="ABBRID0EB1AE" xlink:type="simple">HeadW</abbrev>
                  </bold>
                </td><td rowspan="1" colspan="1">3.15 ± 0.13 (<italic>n</italic> = 4)</td><td rowspan="1" colspan="1">3.46 ± 0.71 (<italic>n</italic> = 2)</td><td rowspan="1" colspan="1">3.29 ± 0.26 (<italic>n</italic> = 8)</td><td rowspan="1" colspan="1">3.64 ± 0.69 (<italic>n</italic> = 7)</td><td rowspan="1" colspan="1">3.10 ± 0.00 (<italic>n</italic> = 1)</td><td rowspan="1" colspan="1">–</td><td rowspan="1" colspan="1">3.43 ± 0.21 (<italic>n</italic> = 2)</td><td rowspan="1" colspan="1">4.48 (<italic>n</italic> = 1)</td></tr><tr><td rowspan="1" colspan="1">
                  <bold>
                    <abbrev xmlns:xlink="http://www.w3.org/1999/xlink" xlink:title="length of the antenna" id="ABBRID0EY2AE" xlink:type="simple">AntenL</abbrev>
                  </bold>
                </td><td rowspan="1" colspan="1">11.62 ± 0.50 (<italic>n</italic> = 4)</td><td rowspan="1" colspan="1">12.75 ± 0.54 (<italic>n</italic> = 2)</td><td rowspan="1" colspan="1">10.07 ± 0.57 (<italic>n</italic> = 8)</td><td rowspan="1" colspan="1">10.71 ± 0.33 (<italic>n</italic> = 7)</td><td rowspan="1" colspan="1">10.99 ± 0.00 (<italic>n</italic> = 1)</td><td rowspan="1" colspan="1">–</td><td rowspan="1" colspan="1">–</td><td rowspan="1" colspan="1">–</td></tr><tr><td rowspan="1" colspan="1">
                  <bold><abbrev xmlns:xlink="http://www.w3.org/1999/xlink" xlink:title="interocular distance" id="ABBRID0EJ4AE" xlink:type="simple">I.O.D</abbrev>.</bold>
                </td><td rowspan="1" colspan="1">0.37 ± 0.12 (<italic>n</italic> = 4)</td><td rowspan="1" colspan="1">0.69 ± 0.68 (<italic>n</italic> = 2)</td><td rowspan="1" colspan="1">0.55 ± 0.08 (<italic>n</italic> = 8)</td><td rowspan="1" colspan="1">0.77 ± 0.19 (<italic>n</italic> = 7)</td><td rowspan="1" colspan="1">0.44 ± 0.00 (<italic>n</italic> = 1)</td><td rowspan="1" colspan="1">–</td><td rowspan="1" colspan="1">0.66 ± 0.30 (<italic>n</italic> = 2)</td><td rowspan="1" colspan="1">0.79 (<italic>n</italic> = 1)</td></tr><tr><td rowspan="1" colspan="1">
                  <bold>
                    <abbrev xmlns:xlink="http://www.w3.org/1999/xlink" xlink:title="length of the pronotum in the midline" id="ABBRID0EB6AE" xlink:type="simple">PronotL</abbrev>
                  </bold>
                </td><td rowspan="1" colspan="1">4.27 ± 0.07 (<italic>n</italic> = 4)</td><td rowspan="1" colspan="1">5.47 ± 0.11 (<italic>n</italic> = 2)</td><td rowspan="1" colspan="1">4.50 ± 0.26 (<italic>n</italic> = 8)</td><td rowspan="1" colspan="1">5.35 ± 0.16 (<italic>n</italic> = 7)</td><td rowspan="1" colspan="1">4.58 ± 0.00 (<italic>n</italic> = 1)</td><td rowspan="1" colspan="1">–</td><td rowspan="1" colspan="1">4.46 ± 0.45 (<italic>n</italic> = 2)</td><td rowspan="1" colspan="1">5.58 (<italic>n</italic> = 1)</td></tr><tr><td rowspan="1" colspan="1">
                  <bold>
                    <abbrev xmlns:xlink="http://www.w3.org/1999/xlink" xlink:title="pronotum width" id="ABBRID0EZAAG" xlink:type="simple">PronotW</abbrev>
                  </bold>
                </td><td rowspan="1" colspan="1">3.56 ± 0.26 (<italic>n</italic> = 4)</td><td rowspan="1" colspan="1">4.74 ± 0.01 (<italic>n</italic> = 2)</td><td rowspan="1" colspan="1">3.81 ± 0.40 (<italic>n</italic> = 8)</td><td rowspan="1" colspan="1">4.52 ± 0.56 (<italic>n</italic> = 7)</td><td rowspan="1" colspan="1">3.62 ± 0.00 (<italic>n</italic> = 1)</td><td rowspan="1" colspan="1">–</td><td rowspan="1" colspan="1">3.74 ± 0.32 (<italic>n</italic> = 2)</td><td rowspan="1" colspan="1">4.89 (<italic>n</italic> = 1)</td></tr><tr><td rowspan="1" colspan="1">
                  <bold>
                    <abbrev xmlns:xlink="http://www.w3.org/1999/xlink" xlink:title="length of the tegmina" id="ABBRID0EQCAG" xlink:type="simple">TegL</abbrev>
                  </bold>
                </td><td rowspan="1" colspan="1">4.17 ± 0.33 (<italic>n</italic> = 4)</td><td rowspan="1" colspan="1">5.53 ± 0.81 (<italic>n</italic> = 2)</td><td rowspan="1" colspan="1">3.81 ± 0.43 (<italic>n</italic> = 7)</td><td rowspan="1" colspan="1">4.79 ± 0.40 (<italic>n</italic> = 7)</td><td rowspan="1" colspan="1">3.76 ± 0.00 (<italic>n</italic> = 1)</td><td rowspan="1" colspan="1">–</td><td rowspan="1" colspan="1">3.70 ± 0.28 (<italic>n</italic> = 2)</td><td rowspan="1" colspan="1">5.91 (<italic>n</italic> = 1)</td></tr><tr><td rowspan="1" colspan="1">
                  <bold>
                    <abbrev xmlns:xlink="http://www.w3.org/1999/xlink" xlink:title="hind tibia length" id="ABBRID0EHEAG" xlink:type="simple">TL</abbrev>
                  </bold>
                </td><td rowspan="1" colspan="1">11.59 ± 0.19 (<italic>n</italic> = 4)</td><td rowspan="1" colspan="1">14.28 ± 0.33 (<italic>n</italic> = 2)</td><td rowspan="1" colspan="1">11.29 ± 0.28 (<italic>n</italic> = 8)</td><td rowspan="1" colspan="1">13.99 ± 0.46 (<italic>n</italic> = 6)</td><td rowspan="1" colspan="1">10.64 ± 0.00 (<italic>n</italic> = 1)</td><td rowspan="1" colspan="1">–</td><td rowspan="1" colspan="1">11.30 ± 0.80 (<italic>n</italic> = 2)</td><td rowspan="1" colspan="1">14.72 (<italic>n</italic> = 1)</td></tr><tr><td rowspan="1" colspan="1">
                  <bold>
                    <abbrev xmlns:xlink="http://www.w3.org/1999/xlink" xlink:title="maximum length of the hind femur" id="ABBRID0E5FAG" xlink:type="simple">FL</abbrev>
                  </bold>
                </td><td rowspan="1" colspan="1">13.52 ± 0.04 (<italic>n</italic> = 4)</td><td rowspan="1" colspan="1">16.40 ± 0.69 (<italic>n</italic> = 2)</td><td rowspan="1" colspan="1">13.20 ± 0.39 (<italic>n</italic> = 8)</td><td rowspan="1" colspan="1">16.32 ± 0.71 (<italic>n</italic> = 7)</td><td rowspan="1" colspan="1">12.83 ± 0.00 (<italic>n</italic> = 1)</td><td rowspan="1" colspan="1">–</td><td rowspan="1" colspan="1">12.84 ± 0.78 (<italic>n</italic> = 2)</td><td rowspan="1" colspan="1">17.23 (<italic>n</italic> = 1)</td></tr><tr><td rowspan="1" colspan="1">
                  <bold>
                    <abbrev xmlns:xlink="http://www.w3.org/1999/xlink" xlink:title="width of the hind femur" id="ABBRID0EVHAG" xlink:type="simple">FW</abbrev>
                  </bold>
                </td><td rowspan="1" colspan="1">3.10 ± 0.21 (<italic>n</italic> = 4)</td><td rowspan="1" colspan="1">3.73 ± 0.01 (<italic>n</italic> = 2)</td><td rowspan="1" colspan="1">1.65 ± 0.16 (<italic>n</italic> = 8)</td><td rowspan="1" colspan="1">1.98 ± 0.10 (<italic>n</italic> = 7)</td><td rowspan="1" colspan="1">1.75 ± 0.00 (<italic>n</italic> = 1)</td><td rowspan="1" colspan="1">–</td><td rowspan="1" colspan="1">1.74 ± 0.11 (<italic>n</italic> = 2)</td><td rowspan="1" colspan="1">1.69 (<italic>n</italic> = 1)</td></tr><tr><td rowspan="1" colspan="1">
                  <bold>
                    <abbrev xmlns:xlink="http://www.w3.org/1999/xlink" xlink:title="body length" id="ABBRID0EMJAG" xlink:type="simple">BodyL</abbrev>
                  </bold>
                </td><td rowspan="1" colspan="1">21.24 ± 0.58 (<italic>n</italic> = 4)</td><td rowspan="1" colspan="1">27.65 ± 0.57 (<italic>n</italic> = 2)</td><td rowspan="1" colspan="1">21.02 ± 1.51 (<italic>n</italic> = 7)</td><td rowspan="1" colspan="1">26.38 ± 1.35 (<italic>n</italic> = 7)</td><td rowspan="1" colspan="1">19.88 ± 0.00 (<italic>n</italic> = 1)</td><td rowspan="1" colspan="1">–</td><td rowspan="1" colspan="1">20.37 ± 0.43 (<italic>n</italic> = 2)</td><td rowspan="1" colspan="1">28.86 (<italic>n</italic> = 1)</td></tr></tbody></table><table-wrap-foot><fn><p>The measurements represent the average value of the different body parts plus the standard deviation. <bold><abbrev xmlns:xlink="http://www.w3.org/1999/xlink" xlink:title="length of the head" id="ABBRID0ECLAG" xlink:type="simple">HeadL</abbrev></bold>: length of head; <bold><abbrev xmlns:xlink="http://www.w3.org/1999/xlink" xlink:title="width of the head" id="ABBRID0EHLAG" xlink:type="simple">HeadW</abbrev></bold>: width of head; <bold><abbrev xmlns:xlink="http://www.w3.org/1999/xlink" xlink:title="length of the antenna" id="ABBRID0EMLAG" xlink:type="simple">AntenL</abbrev></bold>: length of antenna; <bold><abbrev xmlns:xlink="http://www.w3.org/1999/xlink" xlink:title="interocular distance" id="ABBRID0ERLAG" xlink:type="simple">I.O.D</abbrev>.</bold>: interocular distance; <bold><abbrev xmlns:xlink="http://www.w3.org/1999/xlink" xlink:title="length of the fastigium of vertex" id="ABBRID0EXLAG" xlink:type="simple">FastigL</abbrev></bold>: length of fastigium of vertex; <bold><abbrev xmlns:xlink="http://www.w3.org/1999/xlink" xlink:title="length of the pronotum in the midline" id="ABBRID0E3LAG" xlink:type="simple">PronotL</abbrev></bold>: Length of the pronotum in the midline; <bold><abbrev xmlns:xlink="http://www.w3.org/1999/xlink" xlink:title="pronotum width" id="ABBRID0EBMAG" xlink:type="simple">PronotW</abbrev></bold>: pronotum width; <bold><abbrev xmlns:xlink="http://www.w3.org/1999/xlink" xlink:title="length of the tegmina" id="ABBRID0EGMAG" xlink:type="simple">TegL</abbrev></bold>: length of tegmina; <bold><abbrev xmlns:xlink="http://www.w3.org/1999/xlink" xlink:title="hind tibia length" id="ABBRID0ELMAG" xlink:type="simple">TL</abbrev></bold>: hind tibia length; <bold><abbrev xmlns:xlink="http://www.w3.org/1999/xlink" xlink:title="maximum length of the hind femur" id="ABBRID0EQMAG" xlink:type="simple">FL</abbrev></bold>: maximum length of the hind femur; <bold><abbrev xmlns:xlink="http://www.w3.org/1999/xlink" xlink:title="width of the hind femur" id="ABBRID0EVMAG" xlink:type="simple">FW</abbrev></bold>: width of hind femur, measured as the distance between the two parallel lines running through the dorsal and ventral extremities of the femur, drawn parallel to the long axis of the femur; <bold><abbrev xmlns:xlink="http://www.w3.org/1999/xlink" xlink:title="body length" id="ABBRID0E1MAG" xlink:type="simple">BodyL</abbrev></bold>: body length, measured from the tip of the frons to the hindmost tip of the abdomen; <bold>n</bold>: number of measured individuals; -: not applicable.</p></fn></table-wrap-foot></table-wrap><fig id="F17" position="float" orientation="portrait"><object-id xmlns:xlink="http://www.w3.org/1999/xlink" content-type="doi" xlink:type="simple">10.3897/zookeys.1216.130270.figure17</object-id><object-id xmlns:xlink="http://www.w3.org/1999/xlink" content-type="arpha" xlink:type="simple">5E1FFB4B-64A8-530F-BE3A-BDE9C25B5DF6</object-id><label>Figure 17.</label><caption><p>Distribution of <italic><tp:taxon-name><tp:taxon-name-part taxon-name-part-type="genus" reg="Pteropera">Pteropera</tp:taxon-name-part></tp:taxon-name></italic> species in African rainforests.</p></caption><graphic xmlns:xlink="http://www.w3.org/1999/xlink" xlink:href="zookeys-1216-219_article-130270__-g017.jpg" position="float" orientation="portrait" xlink:type="simple" id="oo_1161005.jpg"><uri content-type="original_file" xlink:type="simple">https://binary.pensoft.net/fig/1161005</uri></graphic></fig></tp:treatment-sec></tp:taxon-treatment>
