# Supplementary material for: ﻿Taxonomic review of the grasshopper genus Pteropera Karsch, 1891 (Orthoptera, Acrididea, Catantopinae) with description of three new species and a preliminary phylogeny of the Cameroonian species
Source: Zookeys. 2024 Oct 25;1216:219–64. doi: 10.3897/zookeys.1216.130270 (PMC11530763; doi:10.3897/zookeys.1216.130270)
Supplement: XML Treatment for Pteropera missoupi [file zookeys.1216.130270-treatment10.xml]

<!DOCTYPE tp:taxon-treatment
  PUBLIC "-//TaxonX//DTD Taxonomic Treatment Publishing DTD v0 20100105//EN" "tax-treatment-NSO.dtd">
<tp:taxon-treatment xmlns:tp="http://www.plazi.org/taxpub"><tp:treatment-meta><kwd-group><label>Taxon classification</label><kwd>
                <named-content content-type="kingdom">Animalia</named-content>
              </kwd><kwd>
                <named-content content-type="order">Orthoptera</named-content>
              </kwd><kwd>
                <named-content content-type="family">Acrididae</named-content>
              </kwd></kwd-group><mixed-citation publication-type="journal"><person-group><name><surname>Yetchom Fondjo</surname><given-names>Jeanne Agrippine</given-names></name><name><surname>Nzoko Fiemapong</surname><given-names>Armand Richard</given-names></name><name><surname>Tindo</surname><given-names>Maurice</given-names></name><name><surname>Duressa</surname><given-names>Tarekegn Fite</given-names></name><name><surname>Ivković</surname><given-names>Slobodan</given-names></name><name><surname>Husemann</surname><given-names>Martin</given-names></name></person-group><article-title>﻿Taxonomic review of the grasshopper genus <italic><tp:taxon-name><tp:taxon-name-part taxon-name-part-type="genus" reg="Pteropera">Pteropera</tp:taxon-name-part></tp:taxon-name></italic> Karsch, 1891 (<tp:taxon-name><tp:taxon-name-part taxon-name-part-type="order">Orthoptera</tp:taxon-name-part></tp:taxon-name>, <tp:taxon-name><tp:taxon-name-part taxon-name-part-type="infraorder">Acrididea</tp:taxon-name-part></tp:taxon-name>, <tp:taxon-name><tp:taxon-name-part taxon-name-part-type="subfamily">Catantopinae</tp:taxon-name-part></tp:taxon-name>) with description of three new species and a preliminary phylogeny of the Cameroonian species</article-title><source>Zookeys</source><day>25</day><month>10</month><year>2024</year><volume>1216</volume><fpage>219</fpage><lpage>264</lpage><pub-id pub-id-type="doi">10.3897/zookeys.1216.130270</pub-id></mixed-citation></tp:treatment-meta><tp:nomenclature><label>﻿</label><tp:taxon-name>
              <object-id xmlns:xlink="http://www.w3.org/1999/xlink" content-type="arpha" xlink:type="simple">DD10F6FF-E785-5F38-9D73-F99DB44CF487</object-id>
              <tp:taxon-name-part taxon-name-part-type="genus" reg="Pteropera">Pteropera</tp:taxon-name-part>
              <tp:taxon-name-part taxon-name-part-type="species" reg="missoupi">missoupi</tp:taxon-name-part>
              <object-id xmlns:xlink="http://www.w3.org/1999/xlink" content-type="zoobank" xlink:type="simple">https://zoobank.org/8DD173E3-68BE-40BE-B5A1-54684A435581</object-id>
            </tp:taxon-name><tp:taxon-authority>Yetchom &amp; Husemann</tp:taxon-authority><tp:taxon-status xmlns:xlink="http://www.w3.org/1999/xlink" xlink:type="simple">sp. nov.</tp:taxon-status><xref ref-type="fig" rid="F14">Fig. 14A–M</xref></tp:nomenclature><tp:treatment-sec sec-type="material" id="SECID0EXIDK"><title>Materials examined.</title><p><bold><italic>Holotype</italic>.</bold> Cameroon • ♂; Iboti, in the Ebo forest; <named-content xmlns:xlink="http://www.w3.org/1999/xlink" content-type="dwc:verbatimCoordinates" xlink:type="simple"><named-content content-type="geo-json" specific-use="{&#34;type&#34;:&#34;Point&#34;,&#34;coordinates&#34;:[10.450033,4.450017]}" id="NCID0EFJDK" xlink:type="simple">4°27.001'N, 10°27.002'E</named-content></named-content>, 731 m a.s.l.; 7 Jan. 2022; J.A. Yetchom Fondjo leg.; <named-content xmlns:xlink="http://www.w3.org/1999/xlink" content-type="dwc:institutional_code" xlink:title="Staatliches Museum für Naturkunde Karlsruhe, Germany" xlink:href="http://grbio.org/institution/staatliches-museum-f%C3%BCr-naturkunde-karlsruhe" xlink:type="simple">SMNK</named-content>, <named-content xmlns:xlink="http://www.w3.org/1999/xlink" content-type="dwc:institutional_code" xlink:title="Staatliches Museum für Naturkunde Karlsruhe, Germany" xlink:href="http://grbio.org/institution/staatliches-museum-f%C3%BCr-naturkunde-karlsruhe" xlink:type="simple">SMNK</named-content>-ORTH-0000003. <bold><italic>Paratypes</italic></bold>. Cameroon • 1 ♂; Ongot; <named-content xmlns:xlink="http://www.w3.org/1999/xlink" content-type="dwc:verbatimCoordinates" xlink:type="simple"><named-content content-type="geo-json" specific-use="{&#34;type&#34;:&#34;Point&#34;,&#34;coordinates&#34;:[11.372783,3.858617]}" id="NCID0EYJDK" xlink:type="simple">3°51.517'N, 11°22.367'E</named-content></named-content>; 20 March 2020; J.A. Yetchom Fondjo leg.; <named-content xmlns:xlink="http://www.w3.org/1999/xlink" content-type="dwc:institutional_code" xlink:title="Staatliches Museum für Naturkunde Karlsruhe, Germany" xlink:href="http://grbio.org/institution/staatliches-museum-f%C3%BCr-naturkunde-karlsruhe" xlink:type="simple">SMNK</named-content>. Cameroon • 5 ♂♂, 3 ♀♀; Ongot; <named-content xmlns:xlink="http://www.w3.org/1999/xlink" content-type="dwc:verbatimCoordinates" xlink:type="simple"><named-content content-type="geo-json" specific-use="{&#34;type&#34;:&#34;Point&#34;,&#34;coordinates&#34;:[11.372783,3.858617]}" id="NCID0EEKDK" xlink:type="simple">3°51.517'N, 11°22.367'E</named-content></named-content>; 15 Jun. 2020; J.A. Yetchom Fondjo &amp; A.R. Nzoko Fiemapong leg.; <named-content xmlns:xlink="http://www.w3.org/1999/xlink" content-type="dwc:institutional_code" xlink:title="Staatliches Museum für Naturkunde Karlsruhe, Germany" xlink:href="http://grbio.org/institution/staatliches-museum-f%C3%BCr-naturkunde-karlsruhe" xlink:type="simple">SMNK</named-content>). Cameroon • 1 ♂, 1 ♀; Ongot; <named-content xmlns:xlink="http://www.w3.org/1999/xlink" content-type="dwc:verbatimCoordinates" xlink:type="simple"><named-content content-type="geo-json" specific-use="{&#34;type&#34;:&#34;Point&#34;,&#34;coordinates&#34;:[11.372783,3.858617]}" id="NCID0EQKDK" xlink:type="simple">3°51.517'N, 11°22.367'E</named-content></named-content>; 5 Dec. 2021; J.A. Yetchom Fondjo leg.; <named-content xmlns:xlink="http://www.w3.org/1999/xlink" content-type="dwc:institutional_code" xlink:title="Staatliches Museum für Naturkunde Karlsruhe, Germany" xlink:href="http://grbio.org/institution/staatliches-museum-f%C3%BCr-naturkunde-karlsruhe" xlink:type="simple">SMNK</named-content>. Cameroon. • 2 ♂♂, 3 ♀♀; Iboti, in the Ebo forest; <named-content xmlns:xlink="http://www.w3.org/1999/xlink" content-type="dwc:verbatimCoordinates" xlink:type="simple"><named-content content-type="geo-json" specific-use="{&#34;type&#34;:&#34;Point&#34;,&#34;coordinates&#34;:[10.450033,4.450017]}" id="NCID0E3KDK" xlink:type="simple">4°27.001'N, 10°27.002'E</named-content></named-content>, 731 m a.s.l.; 7 Jan. 2022; J.A. Yetchom Fondjo leg.; <named-content xmlns:xlink="http://www.w3.org/1999/xlink" content-type="dwc:institutional_code" xlink:title="Staatliches Museum für Naturkunde Karlsruhe, Germany" xlink:href="http://grbio.org/institution/staatliches-museum-f%C3%BCr-naturkunde-karlsruhe" xlink:type="simple">SMNK</named-content>.</p></tp:treatment-sec><tp:treatment-sec sec-type="diagnosis" id="SECID0EFLDK"><title>Diagnosis.</title><p><italic><tp:taxon-name><tp:taxon-name-part taxon-name-part-type="genus" reg="Pteropera">Pteropera</tp:taxon-name-part><tp:taxon-name-part taxon-name-part-type="species" reg="missoupi">missoupi</tp:taxon-name-part></tp:taxon-name></italic> sp. nov. differs from <italic><tp:taxon-name><tp:taxon-name-part taxon-name-part-type="genus" reg="Pteropera">Pteropera</tp:taxon-name-part><tp:taxon-name-part taxon-name-part-type="species" reg="balachowskyi">balachowskyi</tp:taxon-name-part></tp:taxon-name></italic> Donskoff, 1981 (Figs <xref ref-type="fig" rid="F3">3C, D</xref>, <xref ref-type="fig" rid="F8">8C, D</xref>) in the following features: subocellar facial spot fused, single (divided in <italic><tp:taxon-name><tp:taxon-name-part taxon-name-part-type="genus" reg="Pteropera">P.</tp:taxon-name-part><tp:taxon-name-part taxon-name-part-type="species" reg="balachowskyi">balachowskyi</tp:taxon-name-part></tp:taxon-name></italic>); dorsal and ventral areas of abdomen yellowish or greenish (brownish in <italic><tp:taxon-name><tp:taxon-name-part taxon-name-part-type="genus" reg="Pteropera">P.</tp:taxon-name-part><tp:taxon-name-part taxon-name-part-type="species" reg="balachowskyi">balachowskyi</tp:taxon-name-part></tp:taxon-name></italic>); male cerci with a short inner lobe (male cerci simple in <italic><tp:taxon-name><tp:taxon-name-part taxon-name-part-type="genus" reg="Pteropera">P.</tp:taxon-name-part><tp:taxon-name-part taxon-name-part-type="species" reg="balachowskyi">balachowskyi</tp:taxon-name-part></tp:taxon-name></italic>); male genitalia differ in its U-shaped and close dorsal arch of the cingulum (strongly open in <italic><tp:taxon-name><tp:taxon-name-part taxon-name-part-type="genus" reg="Pteropera">P.</tp:taxon-name-part><tp:taxon-name-part taxon-name-part-type="species" reg="balachowskyi">balachowskyi</tp:taxon-name-part></tp:taxon-name></italic>); upper ectophallic sheath short, not bent (bent and globular in <italic><tp:taxon-name><tp:taxon-name-part taxon-name-part-type="genus" reg="Pteropera">P.</tp:taxon-name-part><tp:taxon-name-part taxon-name-part-type="species" reg="balachowskyi">balachowskyi</tp:taxon-name-part></tp:taxon-name></italic>).</p><fig id="F8" position="float" orientation="portrait"><object-id xmlns:xlink="http://www.w3.org/1999/xlink" content-type="doi" xlink:type="simple">10.3897/zookeys.1216.130270.figure8</object-id><object-id xmlns:xlink="http://www.w3.org/1999/xlink" content-type="arpha" xlink:type="simple">332F5E4D-6AFB-5776-AC13-B58414879164</object-id><label>Figure 8.</label><caption><p>Images of holotypes, allotypes and paratype of <italic><tp:taxon-name><tp:taxon-name-part taxon-name-part-type="genus" reg="Pteropera">Pteropera</tp:taxon-name-part></tp:taxon-name></italic> species in dorsal view <bold>A</bold><italic><tp:taxon-name><tp:taxon-name-part taxon-name-part-type="genus" reg="Pteropera">P.</tp:taxon-name-part><tp:taxon-name-part taxon-name-part-type="species" reg="carnapi">carnapi</tp:taxon-name-part></tp:taxon-name></italic> (holotype ♂) <bold>B</bold><italic><tp:taxon-name><tp:taxon-name-part taxon-name-part-type="genus" reg="Pteropera">P.</tp:taxon-name-part><tp:taxon-name-part taxon-name-part-type="species" reg="carnapi">carnapi</tp:taxon-name-part></tp:taxon-name></italic> (paratype ♀) <bold>C</bold><italic><tp:taxon-name><tp:taxon-name-part taxon-name-part-type="genus" reg="Pteropera">P.</tp:taxon-name-part><tp:taxon-name-part taxon-name-part-type="species" reg="congoensis">congoensis</tp:taxon-name-part></tp:taxon-name></italic> (holotype ♂) <bold>D</bold><italic><tp:taxon-name><tp:taxon-name-part taxon-name-part-type="genus" reg="Pteropera">P.</tp:taxon-name-part><tp:taxon-name-part taxon-name-part-type="species" reg="congoensis">congoensis</tp:taxon-name-part></tp:taxon-name></italic> (allotype ♀) <bold>E</bold><italic><tp:taxon-name><tp:taxon-name-part taxon-name-part-type="genus" reg="Pteropera">P.</tp:taxon-name-part><tp:taxon-name-part taxon-name-part-type="species" reg="cornici">cornici</tp:taxon-name-part></tp:taxon-name></italic> (holotype ♂) <bold>F</bold><italic><tp:taxon-name><tp:taxon-name-part taxon-name-part-type="genus" reg="Pteropera">P.</tp:taxon-name-part><tp:taxon-name-part taxon-name-part-type="species" reg="cornici">cornici</tp:taxon-name-part></tp:taxon-name></italic> (allotype ♀) <bold>G</bold><italic><tp:taxon-name><tp:taxon-name-part taxon-name-part-type="genus" reg="Pteropera">P.</tp:taxon-name-part><tp:taxon-name-part taxon-name-part-type="species" reg="descampsi">descampsi</tp:taxon-name-part></tp:taxon-name></italic> (holotype ♂) <bold>H</bold><italic><tp:taxon-name><tp:taxon-name-part taxon-name-part-type="genus" reg="Pteropera">P.</tp:taxon-name-part><tp:taxon-name-part taxon-name-part-type="species" reg="descampsi">descampsi</tp:taxon-name-part></tp:taxon-name></italic> (allotype ♀) <bold>I</bold><italic><tp:taxon-name><tp:taxon-name-part taxon-name-part-type="genus" reg="Pteropera">P.</tp:taxon-name-part><tp:taxon-name-part taxon-name-part-type="species" reg="descarpentriesi">descarpentriesi</tp:taxon-name-part></tp:taxon-name></italic> (holotype ♂) <bold>J</bold><italic><tp:taxon-name><tp:taxon-name-part taxon-name-part-type="genus" reg="Pteropera">P.</tp:taxon-name-part><tp:taxon-name-part taxon-name-part-type="species" reg="descarpentriesi">descarpentriesi</tp:taxon-name-part></tp:taxon-name></italic> (allotype ♀).</p></caption><graphic xmlns:xlink="http://www.w3.org/1999/xlink" xlink:href="zookeys-1216-219_article-130270__-g008.jpg" position="float" orientation="portrait" xlink:type="simple" id="oo_1160996.jpg"><uri content-type="original_file" xlink:type="simple">https://binary.pensoft.net/fig/1160996</uri></graphic></fig><p>The new species is similar to <italic><tp:taxon-name><tp:taxon-name-part taxon-name-part-type="genus" reg="Pteropera">Pteropera</tp:taxon-name-part><tp:taxon-name-part taxon-name-part-type="species" reg="jeanninae">jeanninae</tp:taxon-name-part></tp:taxon-name></italic> Donskoff, 1981 (Figs <xref ref-type="fig" rid="F4">4E, F</xref>, <xref ref-type="fig" rid="F9">9C, D</xref>) from which it differs in that its subocellar facial spot is single (divided into two in <italic><tp:taxon-name><tp:taxon-name-part taxon-name-part-type="genus" reg="Pteropera">P.</tp:taxon-name-part><tp:taxon-name-part taxon-name-part-type="species" reg="jeanninae">jeanninae</tp:taxon-name-part></tp:taxon-name></italic>); its meso- and metathoracic episternites are pale (yellowish, conspicuous in <italic><tp:taxon-name><tp:taxon-name-part taxon-name-part-type="genus" reg="Pteropera">P.</tp:taxon-name-part><tp:taxon-name-part taxon-name-part-type="species" reg="jeanninae">jeanninae</tp:taxon-name-part></tp:taxon-name></italic>); its hind femur has a pale green internal area, with a yellowish median band extending towards the lower margin (uniformly dark green in <italic><tp:taxon-name><tp:taxon-name-part taxon-name-part-type="genus" reg="Pteropera">P.</tp:taxon-name-part><tp:taxon-name-part taxon-name-part-type="species" reg="jeanninae">jeanninae</tp:taxon-name-part></tp:taxon-name></italic>); male genitalia differ in its U-shaped dorsal arch of the cingulum (V-shaped in <italic><tp:taxon-name><tp:taxon-name-part taxon-name-part-type="genus" reg="Pteropera">P.</tp:taxon-name-part><tp:taxon-name-part taxon-name-part-type="species" reg="jeanninae">jeanninae</tp:taxon-name-part></tp:taxon-name></italic>); and the upper ectophallic sheath is short, not bent (elongate in <italic><tp:taxon-name><tp:taxon-name-part taxon-name-part-type="genus" reg="Pteropera">P.</tp:taxon-name-part><tp:taxon-name-part taxon-name-part-type="species" reg="jeanninae">jeanninae</tp:taxon-name-part></tp:taxon-name></italic>).</p><fig id="F9" position="float" orientation="portrait"><object-id xmlns:xlink="http://www.w3.org/1999/xlink" content-type="doi" xlink:type="simple">10.3897/zookeys.1216.130270.figure9</object-id><object-id xmlns:xlink="http://www.w3.org/1999/xlink" content-type="arpha" xlink:type="simple">5C7D8F55-0D72-5264-B795-204E9CE02A61</object-id><label>Figure 9.</label><caption><p>Images of holotypes, allotypes and paratype of <italic><tp:taxon-name><tp:taxon-name-part taxon-name-part-type="genus" reg="Pteropera">Pteropera</tp:taxon-name-part></tp:taxon-name></italic> species in dorsal view <bold>A</bold><italic><tp:taxon-name><tp:taxon-name-part taxon-name-part-type="genus" reg="Pteropera">P.</tp:taxon-name-part><tp:taxon-name-part taxon-name-part-type="species" reg="grilloti">grilloti</tp:taxon-name-part></tp:taxon-name></italic> (holotype ♂) <bold>B</bold><italic><tp:taxon-name><tp:taxon-name-part taxon-name-part-type="genus" reg="Pteropera">P.</tp:taxon-name-part><tp:taxon-name-part taxon-name-part-type="species" reg="meridionalis">meridionalis</tp:taxon-name-part></tp:taxon-name></italic> (holotype ♀) <bold>C</bold><italic><tp:taxon-name><tp:taxon-name-part taxon-name-part-type="genus" reg="Pteropera">P.</tp:taxon-name-part><tp:taxon-name-part taxon-name-part-type="species" reg="jeanninae">jeanninae</tp:taxon-name-part></tp:taxon-name></italic> (holotype ♂) <bold>D</bold><italic><tp:taxon-name><tp:taxon-name-part taxon-name-part-type="genus" reg="Pteropera">P.</tp:taxon-name-part><tp:taxon-name-part taxon-name-part-type="species" reg="jeanninae">jeanninae</tp:taxon-name-part></tp:taxon-name></italic> (allotype ♀) <bold>E</bold><italic><tp:taxon-name><tp:taxon-name-part taxon-name-part-type="genus" reg="Pteropera">P.</tp:taxon-name-part><tp:taxon-name-part taxon-name-part-type="species" reg="karschi">karschi</tp:taxon-name-part><tp:taxon-name-part taxon-name-part-type="subspecies" reg="karschi">karschi</tp:taxon-name-part></tp:taxon-name></italic> (paratype ♂) <bold>F</bold><italic><tp:taxon-name><tp:taxon-name-part taxon-name-part-type="genus" reg="Pteropera">P.</tp:taxon-name-part><tp:taxon-name-part taxon-name-part-type="species" reg="karschi">karschi</tp:taxon-name-part><tp:taxon-name-part taxon-name-part-type="subspecies" reg="karschi">karschi</tp:taxon-name-part></tp:taxon-name></italic> (paratype ♀) <bold>G</bold><italic><tp:taxon-name><tp:taxon-name-part taxon-name-part-type="genus" reg="Pteropera">P.</tp:taxon-name-part><tp:taxon-name-part taxon-name-part-type="species" reg="karschi">karschi</tp:taxon-name-part><tp:taxon-name-part taxon-name-part-type="subspecies" reg="zenkeri">zenkeri</tp:taxon-name-part></tp:taxon-name></italic> (holotype ♂) <bold>H</bold><italic><tp:taxon-name><tp:taxon-name-part taxon-name-part-type="genus" reg="Pteropera">P.</tp:taxon-name-part><tp:taxon-name-part taxon-name-part-type="species" reg="karschi">karschi</tp:taxon-name-part><tp:taxon-name-part taxon-name-part-type="subspecies" reg="zenkeri">zenkeri</tp:taxon-name-part></tp:taxon-name></italic> (allotype ♀) <bold>I</bold><italic><tp:taxon-name><tp:taxon-name-part taxon-name-part-type="genus" reg="Pteropera">P.</tp:taxon-name-part><tp:taxon-name-part taxon-name-part-type="species" reg="menieri">menieri</tp:taxon-name-part></tp:taxon-name></italic> (holotype ♂) <bold>J</bold><italic><tp:taxon-name><tp:taxon-name-part taxon-name-part-type="genus" reg="Pteropera">P.</tp:taxon-name-part><tp:taxon-name-part taxon-name-part-type="species" reg="menieri">menieri</tp:taxon-name-part></tp:taxon-name></italic> (allotype ♀).</p></caption><graphic xmlns:xlink="http://www.w3.org/1999/xlink" xlink:href="zookeys-1216-219_article-130270__-g009.jpg" position="float" orientation="portrait" xlink:type="simple" id="oo_1160997.jpg"><uri content-type="original_file" xlink:type="simple">https://binary.pensoft.net/fig/1160997</uri></graphic></fig><p>The new species is also similar to <italic><tp:taxon-name><tp:taxon-name-part taxon-name-part-type="genus" reg="Pteropera">Pteropera</tp:taxon-name-part><tp:taxon-name-part taxon-name-part-type="species" reg="carnapi">carnapi</tp:taxon-name-part></tp:taxon-name></italic> Ramme, 1929 (Figs <xref ref-type="fig" rid="F3">3A, B</xref>, <xref ref-type="fig" rid="F8">8A, B</xref>), from which it differs in the following characteristics: meso- and metathoracic episternites are pale (yellow in the middle in <italic><tp:taxon-name><tp:taxon-name-part taxon-name-part-type="genus" reg="Pteropera">P.</tp:taxon-name-part><tp:taxon-name-part taxon-name-part-type="species" reg="carnapi">carnapi</tp:taxon-name-part></tp:taxon-name></italic>); hind tibia dark green (green bluish in <italic><tp:taxon-name><tp:taxon-name-part taxon-name-part-type="genus" reg="Pteropera">P.</tp:taxon-name-part><tp:taxon-name-part taxon-name-part-type="species" reg="carnapi">carnapi</tp:taxon-name-part></tp:taxon-name></italic>); inner lobe of male cerci shorter than the outer one (as long as or longer than the outer lobe in <italic><tp:taxon-name><tp:taxon-name-part taxon-name-part-type="genus" reg="Pteropera">P.</tp:taxon-name-part><tp:taxon-name-part taxon-name-part-type="species" reg="carnapi">carnapi</tp:taxon-name-part></tp:taxon-name></italic>); and male genitalia differ in its U-shaped, close dorsal arch of cingulum enveloping, apodemes reaching the apex of endophallic sclerites (open forward, apodemes not exceeding the point of separation of endophallic valves in <italic><tp:taxon-name><tp:taxon-name-part taxon-name-part-type="genus" reg="Pteropera">P.</tp:taxon-name-part><tp:taxon-name-part taxon-name-part-type="species" reg="carnapi">carnapi</tp:taxon-name-part></tp:taxon-name></italic>).</p><p>The new species <italic><tp:taxon-name><tp:taxon-name-part taxon-name-part-type="genus" reg="Pteropera">Pteropera</tp:taxon-name-part><tp:taxon-name-part taxon-name-part-type="species" reg="missoupi">missoupi</tp:taxon-name-part></tp:taxon-name></italic> sp. nov. is similar to <italic><tp:taxon-name><tp:taxon-name-part taxon-name-part-type="genus" reg="Pteropera">Pteropera</tp:taxon-name-part><tp:taxon-name-part taxon-name-part-type="species" reg="mirei">mirei</tp:taxon-name-part></tp:taxon-name></italic> Donskoff, 1981 (Figs <xref ref-type="fig" rid="F5">5C, D</xref>, <xref ref-type="fig" rid="F10">10A, B</xref>) from Cameroon in terms of coloration and the shape of the male cercus. However, it can be distinguished from <italic><tp:taxon-name><tp:taxon-name-part taxon-name-part-type="genus" reg="Pteropera">P.</tp:taxon-name-part><tp:taxon-name-part taxon-name-part-type="species" reg="mirei">mirei</tp:taxon-name-part></tp:taxon-name></italic> by the following characteristics: median subocellar facial spot single not divided in both sexes, but divided in males, sometimes confluent in females of <italic><tp:taxon-name><tp:taxon-name-part taxon-name-part-type="genus" reg="Pteropera">P.</tp:taxon-name-part><tp:taxon-name-part taxon-name-part-type="species" reg="mirei">mirei</tp:taxon-name-part></tp:taxon-name></italic>; basal pale bands on the lateral lobes of the pronotum narrowed and not interrupted in front of the second transverse groove, but interrupted in <italic><tp:taxon-name><tp:taxon-name-part taxon-name-part-type="genus" reg="Pteropera">P.</tp:taxon-name-part><tp:taxon-name-part taxon-name-part-type="species" reg="mirei">mirei</tp:taxon-name-part></tp:taxon-name></italic>; and male genitalia differ in the following characteristics: in <italic><tp:taxon-name><tp:taxon-name-part taxon-name-part-type="genus" reg="Pteropera">Pteropera</tp:taxon-name-part><tp:taxon-name-part taxon-name-part-type="species" reg="missoupi">missoupi</tp:taxon-name-part></tp:taxon-name></italic> sp. nov., the two membranous tips at the end of the aedeagus belong to the upper valve, whereas in <italic><tp:taxon-name><tp:taxon-name-part taxon-name-part-type="genus" reg="Pteropera">P.</tp:taxon-name-part><tp:taxon-name-part taxon-name-part-type="species" reg="mirei">mirei</tp:taxon-name-part></tp:taxon-name></italic>, each of the two membranous tips at the end of the aedeagus belongs to a separate valve. In addition, in <italic><tp:taxon-name><tp:taxon-name-part taxon-name-part-type="genus" reg="Pteropera">Pteropera</tp:taxon-name-part><tp:taxon-name-part taxon-name-part-type="species" reg="missoupi">missoupi</tp:taxon-name-part></tp:taxon-name></italic> sp. nov., the end of the lower tip caps the upper tip, whereas the end of the upper tip caps the lower tip in <italic><tp:taxon-name><tp:taxon-name-part taxon-name-part-type="genus" reg="Pteropera">P.</tp:taxon-name-part><tp:taxon-name-part taxon-name-part-type="species" reg="mirei">mirei</tp:taxon-name-part></tp:taxon-name></italic>.</p><fig id="F10" position="float" orientation="portrait"><object-id xmlns:xlink="http://www.w3.org/1999/xlink" content-type="doi" xlink:type="simple">10.3897/zookeys.1216.130270.figure10</object-id><object-id xmlns:xlink="http://www.w3.org/1999/xlink" content-type="arpha" xlink:type="simple">FCC63317-A12E-567F-9F83-470A3ADC87C7</object-id><label>Figure 10.</label><caption><p>Images of holotypes, allotypes and paratype of <italic><tp:taxon-name><tp:taxon-name-part taxon-name-part-type="genus" reg="Pteropera">Pteropera</tp:taxon-name-part></tp:taxon-name></italic> species in dorsal view <bold>A</bold><italic><tp:taxon-name><tp:taxon-name-part taxon-name-part-type="genus" reg="Pteropera">P.</tp:taxon-name-part><tp:taxon-name-part taxon-name-part-type="species" reg="mirei">mirei</tp:taxon-name-part></tp:taxon-name></italic> (holotype ♂) <bold>B</bold><italic><tp:taxon-name><tp:taxon-name-part taxon-name-part-type="genus" reg="Pteropera">P.</tp:taxon-name-part><tp:taxon-name-part taxon-name-part-type="species" reg="mirei">mirei</tp:taxon-name-part></tp:taxon-name></italic> (allotype ♀) <bold>C</bold><italic><tp:taxon-name><tp:taxon-name-part taxon-name-part-type="genus" reg="Pteropera">P.</tp:taxon-name-part><tp:taxon-name-part taxon-name-part-type="species" reg="morini">morini</tp:taxon-name-part></tp:taxon-name></italic> (holotype ♂) <bold>D</bold><italic><tp:taxon-name><tp:taxon-name-part taxon-name-part-type="genus" reg="Pteropera">P.</tp:taxon-name-part><tp:taxon-name-part taxon-name-part-type="species" reg="morini">morini</tp:taxon-name-part></tp:taxon-name></italic> (allotype ♀) <bold>E</bold><italic><tp:taxon-name><tp:taxon-name-part taxon-name-part-type="genus" reg="Pteropera">P.</tp:taxon-name-part><tp:taxon-name-part taxon-name-part-type="species" reg="pillaulti">pillaulti</tp:taxon-name-part></tp:taxon-name></italic> (holotype ♂) <bold>F</bold><italic><tp:taxon-name><tp:taxon-name-part taxon-name-part-type="genus" reg="Pteropera">P.</tp:taxon-name-part><tp:taxon-name-part taxon-name-part-type="species" reg="pillaulti">pillaulti</tp:taxon-name-part></tp:taxon-name></italic> (allotype ♀) <bold>G</bold><italic><tp:taxon-name><tp:taxon-name-part taxon-name-part-type="genus" reg="Pteropera">P.</tp:taxon-name-part><tp:taxon-name-part taxon-name-part-type="species" reg="poirieri">poirieri</tp:taxon-name-part></tp:taxon-name></italic> (holotype ♂) <bold>H</bold><italic><tp:taxon-name><tp:taxon-name-part taxon-name-part-type="genus" reg="Pteropera">P.</tp:taxon-name-part><tp:taxon-name-part taxon-name-part-type="species" reg="poirieri">poirieri</tp:taxon-name-part></tp:taxon-name></italic> (allotype ♀) <bold>I</bold><italic><tp:taxon-name><tp:taxon-name-part taxon-name-part-type="genus" reg="Pteropera">P.</tp:taxon-name-part><tp:taxon-name-part taxon-name-part-type="species" reg="spleniata">spleniata</tp:taxon-name-part></tp:taxon-name></italic> (holotype ♂) <bold>J</bold><italic><tp:taxon-name><tp:taxon-name-part taxon-name-part-type="genus" reg="Pteropera">P.</tp:taxon-name-part><tp:taxon-name-part taxon-name-part-type="species" reg="spleniata">spleniata</tp:taxon-name-part></tp:taxon-name></italic> (holotype ♀).</p></caption><graphic xmlns:xlink="http://www.w3.org/1999/xlink" xlink:href="zookeys-1216-219_article-130270__-g010.jpg" position="float" orientation="portrait" xlink:type="simple" id="oo_1160998.jpg"><uri content-type="original_file" xlink:type="simple">https://binary.pensoft.net/fig/1160998</uri></graphic></fig><fig id="F11" position="float" orientation="portrait"><object-id xmlns:xlink="http://www.w3.org/1999/xlink" content-type="doi" xlink:type="simple">10.3897/zookeys.1216.130270.figure11</object-id><object-id xmlns:xlink="http://www.w3.org/1999/xlink" content-type="arpha" xlink:type="simple">8287D37E-1FC3-57D6-B175-D9BF047C06B3</object-id><label>Figure 11.</label><caption><p>Images of holotypes, allotypes, neallotype and paratype of <italic><tp:taxon-name><tp:taxon-name-part taxon-name-part-type="genus" reg="Pteropera">Pteropera</tp:taxon-name-part></tp:taxon-name></italic> species in dorsal view <bold>A</bold><italic><tp:taxon-name><tp:taxon-name-part taxon-name-part-type="genus" reg="Pteropera">P.</tp:taxon-name-part><tp:taxon-name-part taxon-name-part-type="species" reg="teocchii">teocchii</tp:taxon-name-part></tp:taxon-name></italic> (holotype ♂) <bold>B</bold><italic><tp:taxon-name><tp:taxon-name-part taxon-name-part-type="genus" reg="Pteropera">P.</tp:taxon-name-part><tp:taxon-name-part taxon-name-part-type="species" reg="teocchii">teocchii</tp:taxon-name-part></tp:taxon-name></italic> (allotype ♀) <bold>C</bold><italic><tp:taxon-name><tp:taxon-name-part taxon-name-part-type="genus" reg="Pteropera">P.</tp:taxon-name-part><tp:taxon-name-part taxon-name-part-type="species" reg="thibaudi">thibaudi</tp:taxon-name-part></tp:taxon-name></italic> (holotype ♂) <bold>D</bold><italic><tp:taxon-name><tp:taxon-name-part taxon-name-part-type="genus" reg="Pteropera">P.</tp:taxon-name-part><tp:taxon-name-part taxon-name-part-type="species" reg="thibaudi">thibaudi</tp:taxon-name-part></tp:taxon-name></italic> (allotype ♀) <bold>E</bold><italic><tp:taxon-name><tp:taxon-name-part taxon-name-part-type="genus" reg="Pteropera">P.</tp:taxon-name-part><tp:taxon-name-part taxon-name-part-type="species" reg="verrucigena">verrucigena</tp:taxon-name-part></tp:taxon-name></italic> (holotype ♂) <bold>F</bold><italic><tp:taxon-name><tp:taxon-name-part taxon-name-part-type="genus" reg="Pteropera">P.</tp:taxon-name-part><tp:taxon-name-part taxon-name-part-type="species" reg="verrucigena">verrucigena</tp:taxon-name-part></tp:taxon-name></italic> (allotype ♀) <bold>G</bold><italic><tp:taxon-name><tp:taxon-name-part taxon-name-part-type="genus" reg="Pteropera">P.</tp:taxon-name-part><tp:taxon-name-part taxon-name-part-type="species" reg="villiersi">villiersi</tp:taxon-name-part></tp:taxon-name></italic> (holotype ♂) <bold>H</bold><italic><tp:taxon-name><tp:taxon-name-part taxon-name-part-type="genus" reg="Pteropera">P.</tp:taxon-name-part><tp:taxon-name-part taxon-name-part-type="species" reg="villiersi">villiersi</tp:taxon-name-part></tp:taxon-name></italic> (allotype ♀) <bold>I</bold><italic><tp:taxon-name><tp:taxon-name-part taxon-name-part-type="genus" reg="Pteropera">P.</tp:taxon-name-part><tp:taxon-name-part taxon-name-part-type="species" reg="uniformis">uniformis</tp:taxon-name-part></tp:taxon-name></italic> (neallotype ♂) <bold>J</bold><italic><tp:taxon-name><tp:taxon-name-part taxon-name-part-type="genus" reg="Pteropera">P.</tp:taxon-name-part><tp:taxon-name-part taxon-name-part-type="species" reg="femorata">femorata</tp:taxon-name-part></tp:taxon-name></italic> (♀).</p></caption><graphic xmlns:xlink="http://www.w3.org/1999/xlink" xlink:href="zookeys-1216-219_article-130270__-g011.jpg" position="float" orientation="portrait" xlink:type="simple" id="oo_1160999.jpg"><uri content-type="original_file" xlink:type="simple">https://binary.pensoft.net/fig/1160999</uri></graphic></fig><fig id="F12" position="float" orientation="portrait"><object-id xmlns:xlink="http://www.w3.org/1999/xlink" content-type="doi" xlink:type="simple">10.3897/zookeys.1216.130270.figure12</object-id><object-id xmlns:xlink="http://www.w3.org/1999/xlink" content-type="arpha" xlink:type="simple">D7E45E2D-E15B-5EF6-8FBC-9D4468DD0DB2</object-id><label>Figure 12.</label><caption><p><italic><tp:taxon-name><tp:taxon-name-part taxon-name-part-type="genus" reg="Pteropera">Pteropera</tp:taxon-name-part><tp:taxon-name-part taxon-name-part-type="species" reg="kennei">kennei</tp:taxon-name-part></tp:taxon-name></italic> sp. nov. <bold>A</bold> habitus image of a male under natural conditions <bold>B</bold> male frontal view <bold>C</bold> female frontal view <bold>D</bold> male lateral view <bold>E</bold> female lateral view <bold>F</bold> male dorsal view <bold>G</bold> female dorsal view <bold>H</bold> epiphallus dorsal view <bold>I</bold> phallic complex lateral view <bold>J</bold> phallic complex dorsal view <bold>K</bold> phallic complex ventral view <bold>L</bold> female subgenital plate <bold>M</bold> female spermatheca.</p></caption><graphic xmlns:xlink="http://www.w3.org/1999/xlink" xlink:href="zookeys-1216-219_article-130270__-g012.jpg" position="float" orientation="portrait" xlink:type="simple" id="oo_1161000.jpg"><uri content-type="original_file" xlink:type="simple">https://binary.pensoft.net/fig/1161000</uri></graphic></fig></tp:treatment-sec><tp:treatment-sec sec-type="description" id="SECID0EPLEK"><title>Description.</title><p><bold>Male</bold>: Body and legs with inconspicuous hairs; integument moderately rugous dorsally and smooth ventrally; eyes prominent; antennae thin, filiform, longer than head and pronotum together; large subocellar facial spot fused in a single spot; vertex, dorsal area of pronotum, external upper area of hind femur pale brown; dark longitudinal median band on pronotum disc absent; basal pale band on lateral lobes of pronotum narrowed in front of the second transverse sulcus but not interrupted; prozona longer than metazona; prosternal process conical in its apical part; meso- and metathoracic episternites pale; tegmina lobiform, only slightly reaching the third abdominal segment; mesosternal interspace open; dorsal and ventral area of abdomen yellowish; fore- and middle legs, external and upper inner areas of hind femur dark green; median and lower inner areas of hind femur yellow; knee brownish; hind tibiae dark blue in fresh specimens; male cerci with a short inner lobe; subgenital plate obtusely rounded in dorsal view; pallium and supra-anal plate of male raised. <bold>Epiphallus</bold> (Fig. <xref ref-type="fig" rid="F14">14H</xref>): oval sclerites smaller; ancorae smaller, incurved; lateral margins divergent. <bold>Phallic complex</bold> (Fig. <xref ref-type="fig" rid="F14">14I–K</xref>): dorsal arch of the cingulum U-shaped, close, apodemes only reaching the apex of the endophallic sclerites but not exceeding them; rami bent at an obtuous angle; lateroventral sclerites triangular; zygoma reduced; upper aedeagus valve not bent; upper ectophallic sheath short, not bent; lower ectophallic sheath of smaller size, enveloping the base of the rami; aedeagus short, curved; free end of the aedeagus, outside the ectophallic sheaths, bifid, with broad-sized tips; two membranous tips at the end of the aedeagus belonging to the upper valve; and the end of the lower tip capping the upper tip.</p><fig id="F13" position="float" orientation="portrait"><object-id xmlns:xlink="http://www.w3.org/1999/xlink" content-type="doi" xlink:type="simple">10.3897/zookeys.1216.130270.figure13</object-id><object-id xmlns:xlink="http://www.w3.org/1999/xlink" content-type="arpha" xlink:type="simple">13C916D2-EC06-5D1B-8B00-58BBAA379633</object-id><label>Figure 13.</label><caption><p><italic><tp:taxon-name><tp:taxon-name-part taxon-name-part-type="genus" reg="Pteropera">Pteropera</tp:taxon-name-part><tp:taxon-name-part taxon-name-part-type="species" reg="matzkei">matzkei</tp:taxon-name-part></tp:taxon-name></italic> sp. nov. <bold>A</bold> image of a female under natural conditions <bold>B</bold> male frontal view <bold>C</bold> female frontal view <bold>D</bold> male lateral view <bold>E</bold> female lateral view <bold>F</bold> male dorsal view <bold>G</bold> female dorsal view <bold>H</bold> epiphallus dorsal view <bold>I</bold> phallic complex lateral view <bold>J</bold> phallic complex dorsal view <bold>K</bold> phallic complex ventral view <bold>L</bold> female subgenital plate <bold>M</bold> female spermatheca.</p></caption><graphic xmlns:xlink="http://www.w3.org/1999/xlink" xlink:href="zookeys-1216-219_article-130270__-g013.jpg" position="float" orientation="portrait" xlink:type="simple" id="oo_1161001.jpg"><uri content-type="original_file" xlink:type="simple">https://binary.pensoft.net/fig/1161001</uri></graphic></fig><fig id="F14" position="float" orientation="portrait"><object-id xmlns:xlink="http://www.w3.org/1999/xlink" content-type="doi" xlink:type="simple">10.3897/zookeys.1216.130270.figure14</object-id><object-id xmlns:xlink="http://www.w3.org/1999/xlink" content-type="arpha" xlink:type="simple">2C37B00D-EC64-5804-B112-E557E0BBDE95</object-id><label>Figure 14.</label><caption><p><italic><tp:taxon-name><tp:taxon-name-part taxon-name-part-type="genus" reg="Pteropera">Pteropera</tp:taxon-name-part><tp:taxon-name-part taxon-name-part-type="species" reg="missoupi">missoupi</tp:taxon-name-part></tp:taxon-name></italic> sp. nov. <bold>A</bold> habitus image of a female under natural conditions <bold>B</bold> male frontal view <bold>C</bold> female frontal view <bold>D</bold> male lateral view <bold>E</bold> female lateral view <bold>F</bold> male dorsal view <bold>G</bold> female dorsal view <bold>H</bold> epiphallus dorsal view <bold>I</bold> phallic complex lateral view <bold>J</bold> phallic complex dorsal view <bold>K</bold> phallic complex ventral view <bold>L</bold> female subgenital plate <bold>M</bold> female spermatheca.</p></caption><graphic xmlns:xlink="http://www.w3.org/1999/xlink" xlink:href="zookeys-1216-219_article-130270__-g014.jpg" position="float" orientation="portrait" xlink:type="simple" id="oo_1161002.jpg"><uri content-type="original_file" xlink:type="simple">https://binary.pensoft.net/fig/1161002</uri></graphic></fig><p><bold>Female</bold>: As male but larger; cerci short conical; subgenital plate (Fig. <xref ref-type="fig" rid="F14">14L</xref>) subrectangular, with straight anterior margins; anterior apodemes narrow and short; egg-guide thin and long; the recurrent distal trunk of lateral spermathecal diverticulum almost 2.5× longer than the proximal trunk; spermathecal ampulla narrowed at apex; spermathecal duct very long; the base of the copulatory bursa at least as far from the basivalvar sclerites arc as the distance between them; copulatory bursa straight; the base of the spermathecal duct slightly enlarged; copulatory bursa tapering to mid-height; angle formed by the two basivalvar sclerites rounded (Fig. <xref ref-type="fig" rid="F14">14M</xref>).</p></tp:treatment-sec><tp:treatment-sec sec-type="description" id="SECID0EXREK"><title>Measurements.</title><p>Males (mm) (<italic>n</italic> = 8): total length of body 18.97–22.91; length of pronotum 3.95–4.74; length of hind femur 12.65–13.77; length of elytra 3.11–4.27. Females (mm) (<italic>n</italic> = 7): total length of body 24.41–28.70; length of pronotum 5.14–5.62; length of hind femur 15.43–17.36; length of elytra 4.32–5.40; length of ovipositor 2.28–3.75. Additional measurement information is shown in Table <xref ref-type="table" rid="T1">1</xref>.</p></tp:treatment-sec><tp:treatment-sec sec-type="etymology" id="SECID0EFSEK"><title>Etymology.</title><p>The species is dedicated to Prof. Alain Didier Missoup in recognition of his work and achievements in the systematic and evolutionary biology of small mammals in Cameroon.</p><fig id="F15" position="float" orientation="portrait"><object-id xmlns:xlink="http://www.w3.org/1999/xlink" content-type="doi" xlink:type="simple">10.3897/zookeys.1216.130270.figure15</object-id><object-id xmlns:xlink="http://www.w3.org/1999/xlink" content-type="arpha" xlink:type="simple">C59099CD-E717-5671-B53D-9E8A8ADB65B1</object-id><label>Figure 15.</label><caption><p>Internal genitalia of <italic><tp:taxon-name><tp:taxon-name-part taxon-name-part-type="genus" reg="Pteropera">P.</tp:taxon-name-part><tp:taxon-name-part taxon-name-part-type="species" reg="carnapi">carnapi</tp:taxon-name-part></tp:taxon-name></italic> (<bold>A–D</bold>), <italic><tp:taxon-name><tp:taxon-name-part taxon-name-part-type="genus" reg="Pteropera">P.</tp:taxon-name-part><tp:taxon-name-part taxon-name-part-type="species" reg="descampsi">descampsi</tp:taxon-name-part></tp:taxon-name></italic> (<bold>E–H</bold>), <italic><tp:taxon-name><tp:taxon-name-part taxon-name-part-type="genus" reg="Pteropera">P.</tp:taxon-name-part><tp:taxon-name-part taxon-name-part-type="species" reg="karschi">karschi</tp:taxon-name-part><tp:taxon-name-part taxon-name-part-type="subspecies" reg="zenkeri">zenkeri</tp:taxon-name-part></tp:taxon-name></italic> (<bold>I–L</bold>), <italic><tp:taxon-name><tp:taxon-name-part taxon-name-part-type="genus" reg="Pteropera">P.</tp:taxon-name-part><tp:taxon-name-part taxon-name-part-type="species" reg="uniformis">uniformis</tp:taxon-name-part></tp:taxon-name></italic> (<bold>M–P</bold>) and <italic><tp:taxon-name><tp:taxon-name-part taxon-name-part-type="genus" reg="Pteropera">P.</tp:taxon-name-part><tp:taxon-name-part taxon-name-part-type="species" reg="verrucigena">verrucigena</tp:taxon-name-part></tp:taxon-name></italic> (<bold>O–T</bold>).</p></caption><graphic xmlns:xlink="http://www.w3.org/1999/xlink" xlink:href="zookeys-1216-219_article-130270__-g015.jpg" position="float" orientation="portrait" xlink:type="simple" id="oo_1161003.jpg"><uri content-type="original_file" xlink:type="simple">https://binary.pensoft.net/fig/1161003</uri></graphic></fig><fig id="F16" position="float" orientation="portrait"><object-id xmlns:xlink="http://www.w3.org/1999/xlink" content-type="doi" xlink:type="simple">10.3897/zookeys.1216.130270.figure16</object-id><object-id xmlns:xlink="http://www.w3.org/1999/xlink" content-type="arpha" xlink:type="simple">08604583-C1FD-52A1-84FD-225A2DC31F55</object-id><label>Figure 16.</label><caption><p>Distribution of <italic><tp:taxon-name><tp:taxon-name-part taxon-name-part-type="genus" reg="Pteropera">Pteropera</tp:taxon-name-part></tp:taxon-name></italic> species in African rainforests.</p></caption><graphic xmlns:xlink="http://www.w3.org/1999/xlink" xlink:href="zookeys-1216-219_article-130270__-g016.jpg" position="float" orientation="portrait" xlink:type="simple" id="oo_1161004.jpg"><uri content-type="original_file" xlink:type="simple">https://binary.pensoft.net/fig/1161004</uri></graphic></fig></tp:treatment-sec><tp:treatment-sec sec-type="habitat" id="SECID0EQVEK"><title>Habitat.</title><p>Dense evergreen forests in the Ebo forest; degraded forests and along the forest edges.</p></tp:treatment-sec><tp:treatment-sec sec-type="distribution" id="SECID0EVVEK"><title>Distribution.</title><p>Iboti in the Ebo forest; Ongot in the Centre region, Cameroon (Fig. <xref ref-type="fig" rid="F18">18A</xref>).</p><fig id="F17" position="float" orientation="portrait"><object-id xmlns:xlink="http://www.w3.org/1999/xlink" content-type="doi" xlink:type="simple">10.3897/zookeys.1216.130270.figure17</object-id><object-id xmlns:xlink="http://www.w3.org/1999/xlink" content-type="arpha" xlink:type="simple">5E1FFB4B-64A8-530F-BE3A-BDE9C25B5DF6</object-id><label>Figure 17.</label><caption><p>Distribution of <italic><tp:taxon-name><tp:taxon-name-part taxon-name-part-type="genus" reg="Pteropera">Pteropera</tp:taxon-name-part></tp:taxon-name></italic> species in African rainforests.</p></caption><graphic xmlns:xlink="http://www.w3.org/1999/xlink" xlink:href="zookeys-1216-219_article-130270__-g017.jpg" position="float" orientation="portrait" xlink:type="simple" id="oo_1161005.jpg"><uri content-type="original_file" xlink:type="simple">https://binary.pensoft.net/fig/1161005</uri></graphic></fig><fig id="F18" position="float" orientation="portrait"><object-id xmlns:xlink="http://www.w3.org/1999/xlink" content-type="doi" xlink:type="simple">10.3897/zookeys.1216.130270.figure18</object-id><object-id xmlns:xlink="http://www.w3.org/1999/xlink" content-type="arpha" xlink:type="simple">B219105D-944A-5EDD-9723-2344584CCBB9</object-id><label>Figure 18.</label><caption><p>Distribution of <italic><tp:taxon-name><tp:taxon-name-part taxon-name-part-type="genus" reg="Pteropera">Pteropera</tp:taxon-name-part></tp:taxon-name></italic> species in African rainforests.</p></caption><graphic xmlns:xlink="http://www.w3.org/1999/xlink" xlink:href="zookeys-1216-219_article-130270__-g018.jpg" position="float" orientation="portrait" xlink:type="simple" id="oo_1161006.jpg"><uri content-type="original_file" xlink:type="simple">https://binary.pensoft.net/fig/1161006</uri></graphic></fig></tp:treatment-sec><tp:treatment-sec><!--Section generated to contain objects referenced in tp:taxon-treatment.--><fig id="F3" position="float" orientation="portrait"><object-id xmlns:xlink="http://www.w3.org/1999/xlink" content-type="doi" xlink:type="simple">10.3897/zookeys.1216.130270.figure3</object-id><object-id xmlns:xlink="http://www.w3.org/1999/xlink" content-type="arpha" xlink:type="simple">A1D52247-85FD-5989-9E93-193BDD4B6F7A</object-id><label>Figure 3.</label><caption><p>Images of holotypes and allotypes of <italic><tp:taxon-name><tp:taxon-name-part taxon-name-part-type="genus" reg="Pteropera">Pteropera</tp:taxon-name-part></tp:taxon-name></italic> species in lateral view <bold>A</bold><italic><tp:taxon-name><tp:taxon-name-part taxon-name-part-type="genus" reg="Pteropera">P.</tp:taxon-name-part><tp:taxon-name-part taxon-name-part-type="species" reg="carnapi">carnapi</tp:taxon-name-part></tp:taxon-name></italic> (holotype ♂) <bold>B</bold><italic><tp:taxon-name><tp:taxon-name-part taxon-name-part-type="genus" reg="Pteropera">P.</tp:taxon-name-part><tp:taxon-name-part taxon-name-part-type="species" reg="carnapi">carnapi</tp:taxon-name-part></tp:taxon-name></italic> (paratype ♀) <bold>C</bold><italic><tp:taxon-name><tp:taxon-name-part taxon-name-part-type="genus" reg="Pteropera">P.</tp:taxon-name-part><tp:taxon-name-part taxon-name-part-type="species" reg="congoensis">congoensis</tp:taxon-name-part></tp:taxon-name></italic> (holotype ♂) <bold>D</bold><italic><tp:taxon-name><tp:taxon-name-part taxon-name-part-type="genus" reg="Pteropera">P.</tp:taxon-name-part><tp:taxon-name-part taxon-name-part-type="species" reg="congoensis">congoensis</tp:taxon-name-part></tp:taxon-name></italic> (allotype ♀) <bold>E</bold><italic><tp:taxon-name><tp:taxon-name-part taxon-name-part-type="genus" reg="Pteropera">P.</tp:taxon-name-part><tp:taxon-name-part taxon-name-part-type="species" reg="cornici">cornici</tp:taxon-name-part></tp:taxon-name></italic> (holotype ♂) <bold>F</bold><italic><tp:taxon-name><tp:taxon-name-part taxon-name-part-type="genus" reg="Pteropera">P.</tp:taxon-name-part><tp:taxon-name-part taxon-name-part-type="species" reg="cornici">cornici</tp:taxon-name-part></tp:taxon-name></italic> (allotype ♀) <bold>G</bold><italic><tp:taxon-name><tp:taxon-name-part taxon-name-part-type="genus" reg="Pteropera">P.</tp:taxon-name-part><tp:taxon-name-part taxon-name-part-type="species" reg="descampsi">descampsi</tp:taxon-name-part></tp:taxon-name></italic> (holotype ♂) <bold>H</bold><italic><tp:taxon-name><tp:taxon-name-part taxon-name-part-type="genus" reg="Pteropera">P.</tp:taxon-name-part><tp:taxon-name-part taxon-name-part-type="species" reg="descampsi">descampsi</tp:taxon-name-part></tp:taxon-name></italic> (allotype ♀) <bold>I</bold><italic><tp:taxon-name><tp:taxon-name-part taxon-name-part-type="genus" reg="Pteropera">P.</tp:taxon-name-part><tp:taxon-name-part taxon-name-part-type="species" reg="descarpentriesi">descarpentriesi</tp:taxon-name-part></tp:taxon-name></italic> (holotype ♂) <bold>J</bold><italic><tp:taxon-name><tp:taxon-name-part taxon-name-part-type="genus" reg="Pteropera">P.</tp:taxon-name-part><tp:taxon-name-part taxon-name-part-type="species" reg="descarpentriesi">descarpentriesi</tp:taxon-name-part></tp:taxon-name></italic> (allotype ♀).</p></caption><graphic xmlns:xlink="http://www.w3.org/1999/xlink" xlink:href="zookeys-1216-219_article-130270__-g003.jpg" position="float" orientation="portrait" xlink:type="simple" id="oo_1160991.jpg"><uri content-type="original_file" xlink:type="simple">https://binary.pensoft.net/fig/1160991</uri></graphic></fig><fig id="F4" position="float" orientation="portrait"><object-id xmlns:xlink="http://www.w3.org/1999/xlink" content-type="doi" xlink:type="simple">10.3897/zookeys.1216.130270.figure4</object-id><object-id xmlns:xlink="http://www.w3.org/1999/xlink" content-type="arpha" xlink:type="simple">A0C85E0E-C426-5F22-A5B2-B55D1C619A06</object-id><label>Figure 4.</label><caption><p>Images of holotypes, allotypes and paratypes of <italic><tp:taxon-name><tp:taxon-name-part taxon-name-part-type="genus" reg="Pteropera">Pteropera</tp:taxon-name-part></tp:taxon-name></italic> species and subspecies in lateral view <bold>A</bold><italic><tp:taxon-name><tp:taxon-name-part taxon-name-part-type="genus" reg="Pteropera">P.</tp:taxon-name-part><tp:taxon-name-part taxon-name-part-type="species" reg="femorata">femorata</tp:taxon-name-part></tp:taxon-name></italic> (holotype ♂; <xref ref-type="bibr" rid="B2">Cigliano et al. 2024</xref>) <bold>B</bold><italic><tp:taxon-name><tp:taxon-name-part taxon-name-part-type="genus" reg="Pteropera">P.</tp:taxon-name-part><tp:taxon-name-part taxon-name-part-type="species" reg="femorata">femorata</tp:taxon-name-part></tp:taxon-name></italic> (♀) <bold>C</bold><italic><tp:taxon-name><tp:taxon-name-part taxon-name-part-type="genus" reg="Pteropera">P.</tp:taxon-name-part><tp:taxon-name-part taxon-name-part-type="species" reg="grilloti">grilloti</tp:taxon-name-part></tp:taxon-name></italic> (holotype ♂) <bold>D</bold><italic><tp:taxon-name><tp:taxon-name-part taxon-name-part-type="genus" reg="Pteropera">P.</tp:taxon-name-part><tp:taxon-name-part taxon-name-part-type="species" reg="meridionalis">meridionalis</tp:taxon-name-part></tp:taxon-name></italic> (holotype ♀) <bold>E</bold><italic><tp:taxon-name><tp:taxon-name-part taxon-name-part-type="genus" reg="Pteropera">P.</tp:taxon-name-part><tp:taxon-name-part taxon-name-part-type="species" reg="jeanninae">jeanninae</tp:taxon-name-part></tp:taxon-name></italic> (holotype ♂) <bold>F</bold><italic><tp:taxon-name><tp:taxon-name-part taxon-name-part-type="genus" reg="Pteropera">P.</tp:taxon-name-part><tp:taxon-name-part taxon-name-part-type="species" reg="jeanninae">jeanninae</tp:taxon-name-part></tp:taxon-name></italic> (allotype ♀) <bold>G</bold><italic><tp:taxon-name><tp:taxon-name-part taxon-name-part-type="genus" reg="Pteropera">P.</tp:taxon-name-part><tp:taxon-name-part taxon-name-part-type="species" reg="karschi">karschi</tp:taxon-name-part><tp:taxon-name-part taxon-name-part-type="subspecies" reg="karschi">karschi</tp:taxon-name-part></tp:taxon-name></italic> (♂) <bold>H</bold><italic><tp:taxon-name><tp:taxon-name-part taxon-name-part-type="genus" reg="Pteropera">P.</tp:taxon-name-part><tp:taxon-name-part taxon-name-part-type="species" reg="karschi">karschi</tp:taxon-name-part><tp:taxon-name-part taxon-name-part-type="subspecies" reg="karschi">karschi</tp:taxon-name-part></tp:taxon-name></italic> (♀) <bold>I</bold><italic><tp:taxon-name><tp:taxon-name-part taxon-name-part-type="genus" reg="Pteropera">P.</tp:taxon-name-part><tp:taxon-name-part taxon-name-part-type="species" reg="karschi">karschi</tp:taxon-name-part><tp:taxon-name-part taxon-name-part-type="subspecies" reg="zenkeri">zenkeri</tp:taxon-name-part></tp:taxon-name></italic> (holotype ♂) <bold>J</bold><italic><tp:taxon-name><tp:taxon-name-part taxon-name-part-type="genus" reg="Pteropera">P.</tp:taxon-name-part><tp:taxon-name-part taxon-name-part-type="species" reg="karschi">karschi</tp:taxon-name-part><tp:taxon-name-part taxon-name-part-type="subspecies" reg="zenkeri">zenkeri</tp:taxon-name-part></tp:taxon-name></italic> (allotype ♀).</p></caption><graphic xmlns:xlink="http://www.w3.org/1999/xlink" xlink:href="zookeys-1216-219_article-130270__-g004.jpg" position="float" orientation="portrait" xlink:type="simple" id="oo_1160992.jpg"><uri content-type="original_file" xlink:type="simple">https://binary.pensoft.net/fig/1160992</uri></graphic></fig><fig id="F5" position="float" orientation="portrait"><object-id xmlns:xlink="http://www.w3.org/1999/xlink" content-type="doi" xlink:type="simple">10.3897/zookeys.1216.130270.figure5</object-id><object-id xmlns:xlink="http://www.w3.org/1999/xlink" content-type="arpha" xlink:type="simple">69D9AC47-312F-54F4-9154-B312532456A1</object-id><label>Figure 5.</label><caption><p>Images of Holotypes and Allotypes of <italic><tp:taxon-name><tp:taxon-name-part taxon-name-part-type="genus" reg="Pteropera">Pteropera</tp:taxon-name-part></tp:taxon-name></italic> species in lateral view <bold>A</bold><italic><tp:taxon-name><tp:taxon-name-part taxon-name-part-type="genus" reg="Pteropera">P.</tp:taxon-name-part><tp:taxon-name-part taxon-name-part-type="species" reg="menieri">menieri</tp:taxon-name-part></tp:taxon-name></italic> (Holotype ♂) <bold>B</bold><italic><tp:taxon-name><tp:taxon-name-part taxon-name-part-type="genus" reg="Pteropera">P.</tp:taxon-name-part><tp:taxon-name-part taxon-name-part-type="species" reg="menieri">menieri</tp:taxon-name-part></tp:taxon-name></italic> (Allotype ♀) <bold>C</bold><italic><tp:taxon-name><tp:taxon-name-part taxon-name-part-type="genus" reg="Pteropera">P.</tp:taxon-name-part><tp:taxon-name-part taxon-name-part-type="species" reg="mirei">mirei</tp:taxon-name-part></tp:taxon-name></italic> (Holotype ♂) <bold>D</bold><italic><tp:taxon-name><tp:taxon-name-part taxon-name-part-type="genus" reg="Pteropera">P.</tp:taxon-name-part><tp:taxon-name-part taxon-name-part-type="species" reg="mirei">mirei</tp:taxon-name-part></tp:taxon-name></italic> (Allotype ♀) <bold>E</bold><italic><tp:taxon-name><tp:taxon-name-part taxon-name-part-type="genus" reg="Pteropera">P.</tp:taxon-name-part><tp:taxon-name-part taxon-name-part-type="species" reg="morini">morini</tp:taxon-name-part></tp:taxon-name></italic> (Holotype ♂) <bold>F</bold><italic><tp:taxon-name><tp:taxon-name-part taxon-name-part-type="genus" reg="Pteropera">P.</tp:taxon-name-part><tp:taxon-name-part taxon-name-part-type="species" reg="morini">morini</tp:taxon-name-part></tp:taxon-name></italic> (Allotype ♀) <bold>G</bold><italic><tp:taxon-name><tp:taxon-name-part taxon-name-part-type="genus" reg="Pteropera">P.</tp:taxon-name-part><tp:taxon-name-part taxon-name-part-type="species" reg="pillaulti">pillaulti</tp:taxon-name-part></tp:taxon-name></italic> (Holotype ♂) <bold>H</bold><italic><tp:taxon-name><tp:taxon-name-part taxon-name-part-type="genus" reg="Pteropera">P.</tp:taxon-name-part><tp:taxon-name-part taxon-name-part-type="species" reg="pillaulti">pillaulti</tp:taxon-name-part></tp:taxon-name></italic> (Allotype ♀) <bold>I</bold><italic><tp:taxon-name><tp:taxon-name-part taxon-name-part-type="genus" reg="Pteropera">P.</tp:taxon-name-part><tp:taxon-name-part taxon-name-part-type="species" reg="poirieri">poirieri</tp:taxon-name-part></tp:taxon-name></italic> (Holotype ♂) <bold>J</bold><italic><tp:taxon-name><tp:taxon-name-part taxon-name-part-type="genus" reg="Pteropera">P.</tp:taxon-name-part><tp:taxon-name-part taxon-name-part-type="species" reg="poirieri">poirieri</tp:taxon-name-part></tp:taxon-name></italic> (Allotype ♀).</p></caption><graphic xmlns:xlink="http://www.w3.org/1999/xlink" xlink:href="zookeys-1216-219_article-130270__-g005.jpg" position="float" orientation="portrait" xlink:type="simple" id="oo_1160993.jpg"><uri content-type="original_file" xlink:type="simple">https://binary.pensoft.net/fig/1160993</uri></graphic></fig><table-wrap id="T1" position="float" orientation="portrait"><label>Table 1.</label><caption><p>Measurements in millimeters (mm) of the examined <italic><tp:taxon-name><tp:taxon-name-part taxon-name-part-type="genus" reg="Pteropera">Pteropera</tp:taxon-name-part></tp:taxon-name></italic> species currently known from Cameroon.</p></caption><table id="TID0ERGDI" rules="all"><tbody><tr><th rowspan="1" colspan="1">Species</th><th rowspan="1" colspan="2"><italic><tp:taxon-name><tp:taxon-name-part taxon-name-part-type="genus" reg="Pteropera">Pteropera</tp:taxon-name-part><tp:taxon-name-part taxon-name-part-type="species" reg="carnapi">carnapi</tp:taxon-name-part></tp:taxon-name></italic> Ramme, 1929</th><th rowspan="1" colspan="2"><italic><tp:taxon-name><tp:taxon-name-part taxon-name-part-type="genus" reg="Pteropera">Pteropera</tp:taxon-name-part><tp:taxon-name-part taxon-name-part-type="species" reg="descampsi">descampsi</tp:taxon-name-part></tp:taxon-name></italic> Donskoff, 1981</th><th rowspan="1" colspan="2"><italic><tp:taxon-name><tp:taxon-name-part taxon-name-part-type="genus" reg="Pteropera">Pteropera</tp:taxon-name-part><tp:taxon-name-part taxon-name-part-type="species" reg="karschi">karschi</tp:taxon-name-part><tp:taxon-name-part taxon-name-part-type="subspecies" reg="zenkeri">zenkeri</tp:taxon-name-part></tp:taxon-name></italic> Ramme, 1929</th><th rowspan="1" colspan="2"><italic><tp:taxon-name><tp:taxon-name-part taxon-name-part-type="genus" reg="Pteropera">Pteropera</tp:taxon-name-part><tp:taxon-name-part taxon-name-part-type="species" reg="kennei">kennei</tp:taxon-name-part></tp:taxon-name></italic> sp. nov.</th></tr><tr><th rowspan="1" colspan="1">Parameters</th><th rowspan="1" colspan="1">Male</th><th rowspan="1" colspan="1">Female</th><th rowspan="1" colspan="1">Male</th><th rowspan="1" colspan="1">Female</th><th rowspan="1" colspan="1">Male</th><th rowspan="1" colspan="1">Female</th><th rowspan="1" colspan="1">Male</th><th rowspan="1" colspan="1">Female</th></tr><tr><td rowspan="1" colspan="1">
                  <bold>
                    <abbrev xmlns:xlink="http://www.w3.org/1999/xlink" xlink:title="length of the head" id="ABBRID0E4AAE" xlink:type="simple">HeadL</abbrev>
                  </bold>
                </td><td rowspan="1" colspan="1">1.95 ± 0.15 (<italic>n</italic> = 7)</td><td rowspan="1" colspan="1">2.34 ± 0.18 (<italic>n</italic> = 6)</td><td rowspan="1" colspan="1">2.04 ± 0.20 (<italic>n</italic> = 8)</td><td rowspan="1" colspan="1">2.19 ± 0.13 (<italic>n</italic> = 8)</td><td rowspan="1" colspan="1">4.54 ± 1.04 (<italic>n</italic> = 4)</td><td rowspan="1" colspan="1">4.54 ± 1.04 (<italic>n</italic> = 4)</td><td rowspan="1" colspan="1">2.77 ± 0.24 (<italic>n</italic> = 20)</td><td rowspan="1" colspan="1">3.07 ± 0.11 (<italic>n</italic> = 5)</td></tr><tr><td rowspan="1" colspan="1">
                  <bold>
                    <abbrev xmlns:xlink="http://www.w3.org/1999/xlink" xlink:title="width of the head" id="ABBRID0EXCAE" xlink:type="simple">HeadW</abbrev>
                  </bold>
                </td><td rowspan="1" colspan="1">3.08 ± 0.12 (<italic>n</italic> = 7)</td><td rowspan="1" colspan="1">3.67 ± 0.07 (<italic>n</italic> = 6)</td><td rowspan="1" colspan="1">2.99 ± 0.10 (<italic>n</italic> = 8)</td><td rowspan="1" colspan="1">3.61 ± 0.20 (<italic>n</italic> = 8)</td><td rowspan="1" colspan="1">3.15 ± 0.13 (<italic>n</italic> = 4)</td><td rowspan="1" colspan="1">3.15 ± 0.13 (<italic>n</italic> = 4)</td><td rowspan="1" colspan="1">3.05 ± 0.15 (<italic>n</italic> = 20)</td><td rowspan="1" colspan="1">3.73 ± 0.23 (<italic>n</italic> = 5)</td></tr><tr><td rowspan="1" colspan="1">
                  <bold>
                    <abbrev xmlns:xlink="http://www.w3.org/1999/xlink" xlink:title="length of the antenna" id="ABBRID0EREAE" xlink:type="simple">AntenL</abbrev>
                  </bold>
                </td><td rowspan="1" colspan="1">9.57 ± 0.73 (<italic>n</italic> = 6)</td><td rowspan="1" colspan="1">10.34 ± 0.62 (<italic>n</italic> = 6)</td><td rowspan="1" colspan="1">9.64 ± 0.66 (<italic>n</italic> = 7)</td><td rowspan="1" colspan="1">10.22 ± 0.69 (<italic>n</italic> = 7)</td><td rowspan="1" colspan="1">11.62 ± 0.50 (<italic>n</italic> = 4)</td><td rowspan="1" colspan="1">11.62 ± 0.50 (<italic>n</italic> = 4)</td><td rowspan="1" colspan="1">9.73 ± 0.37 (<italic>n</italic> = 20)</td><td rowspan="1" colspan="1">10.36 ± 0.65 (<italic>n</italic> = 5)</td></tr><tr><td rowspan="1" colspan="1">
                  <bold><abbrev xmlns:xlink="http://www.w3.org/1999/xlink" xlink:title="interocular distance" id="ABBRID0ELGAE" xlink:type="simple">I.O.D</abbrev>.</bold>
                </td><td rowspan="1" colspan="1">0.47 ± 0.19 (<italic>n</italic> = 7)</td><td rowspan="1" colspan="1">0.60 ± 0.16 (<italic>n</italic> = 6)</td><td rowspan="1" colspan="1">0.64 ± 0.08 (<italic>n</italic> = 8)</td><td rowspan="1" colspan="1">0.64 ± 0.08 (<italic>n</italic> = 8)</td><td rowspan="1" colspan="1">0.37 ± 0.12 (<italic>n</italic> = 4)</td><td rowspan="1" colspan="1">0.37 ± 0.12 (<italic>n</italic> = 4)</td><td rowspan="1" colspan="1">0.55 ± 0.12 (<italic>n</italic> = 20)</td><td rowspan="1" colspan="1">0.68 ± 0.03 (<italic>n</italic> = 5)</td></tr><tr><td rowspan="1" colspan="1">
                  <bold>
                    <abbrev xmlns:xlink="http://www.w3.org/1999/xlink" xlink:title="length of the pronotum in the midline" id="ABBRID0EGIAE" xlink:type="simple">PronotL</abbrev>
                  </bold>
                </td><td rowspan="1" colspan="1">4.32 ± 0.25 (<italic>n</italic> = 7)</td><td rowspan="1" colspan="1">5.02 ± 0.13 (<italic>n</italic> = 6)</td><td rowspan="1" colspan="1">5.06 ± 0.32 (<italic>n</italic> = 8)</td><td rowspan="1" colspan="1">5.06 ± 0.32 (<italic>n</italic> = 8)</td><td rowspan="1" colspan="1">4.27 ± 0.07 (<italic>n</italic> = 4)</td><td rowspan="1" colspan="1">4.27 ± 0.07 (<italic>n</italic> = 4)</td><td rowspan="1" colspan="1">4.01 ± 0.26 (<italic>n</italic> = 20)</td><td rowspan="1" colspan="1">4.94 ± 0.35 (<italic>n</italic> = 5)</td></tr><tr><td rowspan="1" colspan="1">
                  <bold>
                    <abbrev xmlns:xlink="http://www.w3.org/1999/xlink" xlink:title="pronotum width" id="ABBRID0EAKAE" xlink:type="simple">PronotW</abbrev>
                  </bold>
                </td><td rowspan="1" colspan="1">3.54 ± 0.38 (<italic>n</italic> = 7)</td><td rowspan="1" colspan="1">4.38 ± 0.24 (<italic>n</italic> = 6)</td><td rowspan="1" colspan="1">4.17 ± 0.26 (<italic>n</italic> = 8)</td><td rowspan="1" colspan="1">4.17 ± 0.26 (<italic>n</italic> = 8)</td><td rowspan="1" colspan="1">3.56 ± 0.26 (<italic>n</italic> = 4)</td><td rowspan="1" colspan="1">3.56 ± 0.26 (<italic>n</italic> = 4)</td><td rowspan="1" colspan="1">3.37 ± 0.28 (<italic>n</italic> = 20)</td><td rowspan="1" colspan="1">4.39 ± 0.28 (<italic>n</italic> = 5)</td></tr><tr><td rowspan="1" colspan="1">
                  <bold>
                    <abbrev xmlns:xlink="http://www.w3.org/1999/xlink" xlink:title="length of the tegmina" id="ABBRID0E1LAE" xlink:type="simple">TegL</abbrev>
                  </bold>
                </td><td rowspan="1" colspan="1">3.58 ± 0.19 (<italic>n</italic> = 7)</td><td rowspan="1" colspan="1">4.43 ± 0.47 (<italic>n</italic> = 6)</td><td rowspan="1" colspan="1">3.73 ± 0.41 (<italic>n</italic> = 7)</td><td rowspan="1" colspan="1">4.31 ± 0.63 (<italic>n</italic> = 7)</td><td rowspan="1" colspan="1">4.17 ± 0.33 (<italic>n</italic> = 4)</td><td rowspan="1" colspan="1">4.17 ± 0.33 (<italic>n</italic> = 4)</td><td rowspan="1" colspan="1">3.80 ± 0.29 (<italic>n</italic> = 20)</td><td rowspan="1" colspan="1">4.26 ± 0.56 (<italic>n</italic> = 5)</td></tr><tr><td rowspan="1" colspan="1">
                  <bold>
                    <abbrev xmlns:xlink="http://www.w3.org/1999/xlink" xlink:title="hind tibia length" id="ABBRID0EUNAE" xlink:type="simple">TL</abbrev>
                  </bold>
                </td><td rowspan="1" colspan="1">10.45 ± 0.15 (<italic>n</italic> = 7)</td><td rowspan="1" colspan="1">12.42 ± 0.71 (<italic>n</italic> = 6)</td><td rowspan="1" colspan="1">12.11 ± 0.55 (<italic>n</italic> = 8)</td><td rowspan="1" colspan="1">12.11 ± 0.55 (<italic>n</italic> = 8)</td><td rowspan="1" colspan="1">11.59 ± 0.19 (<italic>n</italic> = 4)</td><td rowspan="1" colspan="1">11.59 ± 0.19 (<italic>n</italic> = 4)</td><td rowspan="1" colspan="1">10.27 ± 0.43 (<italic>n</italic> = 20)</td><td rowspan="1" colspan="1">12.49 ± 0.57 (<italic>n</italic> = 5)</td></tr><tr><td rowspan="1" colspan="1">
                  <bold>
                    <abbrev xmlns:xlink="http://www.w3.org/1999/xlink" xlink:title="maximum length of the hind femur" id="ABBRID0EOPAE" xlink:type="simple">FL</abbrev>
                  </bold>
                </td><td rowspan="1" colspan="1">12.07 ± 0.25 (<italic>n</italic> = 7)</td><td rowspan="1" colspan="1">14.39 ± 0.48 (<italic>n</italic> = 5)</td><td rowspan="1" colspan="1">12.17 ± 0.54 (<italic>n</italic> = 7)</td><td rowspan="1" colspan="1">14.03 ± 0.82 (<italic>n</italic> = 7)</td><td rowspan="1" colspan="1">13.52 ± 0.04 (<italic>n</italic> = 4)</td><td rowspan="1" colspan="1">13.52 ± 0.04 (<italic>n</italic> = 4)</td><td rowspan="1" colspan="1">11.91 ± 0.35 (<italic>n</italic> = 20)</td><td rowspan="1" colspan="1">14.32 ± 0.56 (<italic>n</italic> = 5)</td></tr><tr><td rowspan="1" colspan="1">
                  <bold>
                    <abbrev xmlns:xlink="http://www.w3.org/1999/xlink" xlink:title="width of the hind femur" id="ABBRID0EIRAE" xlink:type="simple">FW</abbrev>
                  </bold>
                </td><td rowspan="1" colspan="1">1.61 ± 0.21 (<italic>n</italic> = 7)</td><td rowspan="1" colspan="1">1.91 ± 0.11 (<italic>n</italic> = 5)</td><td rowspan="1" colspan="1">1.64 ± 0.22 (<italic>n</italic> = 7)</td><td rowspan="1" colspan="1">1.75 ± 0.22 (<italic>n</italic> = 7)</td><td rowspan="1" colspan="1">3.10 ± 0.21 (<italic>n</italic> = 4)</td><td rowspan="1" colspan="1">3.10 ± 0.21 (<italic>n</italic> = 4)</td><td rowspan="1" colspan="1">3.10 ± 0.15 (<italic>n</italic> = 20)</td><td rowspan="1" colspan="1">3.67 ± 0.23 (<italic>n</italic> = 5)</td></tr><tr><td rowspan="1" colspan="1">
                  <bold>
                    <abbrev xmlns:xlink="http://www.w3.org/1999/xlink" xlink:title="body length" id="ABBRID0ECTAE" xlink:type="simple">BodyL</abbrev>
                  </bold>
                </td><td rowspan="1" colspan="1">19.92 ± 1.26 (<italic>n</italic> = 7)</td><td rowspan="1" colspan="1">25.35 ± 2.20 (<italic>n</italic> = 6)</td><td rowspan="1" colspan="1">24.52 ± 2.41 (<italic>n</italic> = 8)</td><td rowspan="1" colspan="1">24.52 ± 2.41 (<italic>n</italic> = 8)</td><td rowspan="1" colspan="1">21.24 ± 0.58 (<italic>n</italic> = 4)</td><td rowspan="1" colspan="1">21.24 ± 0.58 (<italic>n</italic> = 4)</td><td rowspan="1" colspan="1">18.15 ± 1.71 (<italic>n</italic> = 20)</td><td rowspan="1" colspan="1">23.08 ± 1.69 (<italic>n</italic> = 5)</td></tr><tr><td rowspan="1" colspan="1">
                  <bold>Species</bold>
                </td><td rowspan="1" colspan="2">
                  <bold><italic><tp:taxon-name><tp:taxon-name-part taxon-name-part-type="genus" reg="Pteropera">Pteropera</tp:taxon-name-part><tp:taxon-name-part taxon-name-part-type="species" reg="matzkei">matzkei</tp:taxon-name-part></tp:taxon-name></italic> sp. nov.</bold>
                </td><td rowspan="1" colspan="2">
                  <bold><italic><tp:taxon-name><tp:taxon-name-part taxon-name-part-type="genus" reg="Pteropera">Pteropera</tp:taxon-name-part><tp:taxon-name-part taxon-name-part-type="species" reg="missoupi">missoupi</tp:taxon-name-part></tp:taxon-name></italic> sp. nov.</bold>
                </td><td rowspan="1" colspan="2">
                  <bold><italic><tp:taxon-name><tp:taxon-name-part taxon-name-part-type="genus" reg="Pteropera">Pteropera</tp:taxon-name-part><tp:taxon-name-part taxon-name-part-type="species" reg="uniformis">uniformis</tp:taxon-name-part></tp:taxon-name></italic> Bruner, 1920</bold>
                </td><td rowspan="1" colspan="2">
                  <bold><italic><tp:taxon-name><tp:taxon-name-part taxon-name-part-type="genus" reg="Pteropera">Pteropera</tp:taxon-name-part><tp:taxon-name-part taxon-name-part-type="species" reg="verrucigena">verrucigena</tp:taxon-name-part></tp:taxon-name></italic> Karsch, 1891</bold>
                </td></tr><tr><td rowspan="1" colspan="1">
                  <bold>Parameters</bold>
                </td><td rowspan="1" colspan="1">Male</td><td rowspan="1" colspan="1">Female</td><td rowspan="1" colspan="1">Male</td><td rowspan="1" colspan="1">Female</td><td rowspan="1" colspan="1">Male</td><td rowspan="1" colspan="1">Female</td><td rowspan="1" colspan="1">Male</td><td rowspan="1" colspan="1">Female</td></tr><tr><td rowspan="1" colspan="1">
                  <bold>
                    <abbrev xmlns:xlink="http://www.w3.org/1999/xlink" xlink:title="length of the head" id="ABBRID0EKYAE" xlink:type="simple">HeadL</abbrev>
                  </bold>
                </td><td rowspan="1" colspan="1">4.54 ± 1.04 (<italic>n</italic> = 4)</td><td rowspan="1" colspan="1">5.33 ± 1.85 (<italic>n</italic> = 2)</td><td rowspan="1" colspan="1">2.41 ± 0.53 (<italic>n</italic> = 8)</td><td rowspan="1" colspan="1">2.87 ± 0.56 (<italic>n</italic> = 7)</td><td rowspan="1" colspan="1">2.16 ± 0.00 (<italic>n</italic> = 1)</td><td rowspan="1" colspan="1">–</td><td rowspan="1" colspan="1">2.04 ± 0.24 (<italic>n</italic> = 2)</td><td rowspan="1" colspan="1">2.24 (<italic>n</italic> = 1)</td></tr><tr><td rowspan="1" colspan="1">
                  <bold>
                    <abbrev xmlns:xlink="http://www.w3.org/1999/xlink" xlink:title="width of the head" id="ABBRID0EB1AE" xlink:type="simple">HeadW</abbrev>
                  </bold>
                </td><td rowspan="1" colspan="1">3.15 ± 0.13 (<italic>n</italic> = 4)</td><td rowspan="1" colspan="1">3.46 ± 0.71 (<italic>n</italic> = 2)</td><td rowspan="1" colspan="1">3.29 ± 0.26 (<italic>n</italic> = 8)</td><td rowspan="1" colspan="1">3.64 ± 0.69 (<italic>n</italic> = 7)</td><td rowspan="1" colspan="1">3.10 ± 0.00 (<italic>n</italic> = 1)</td><td rowspan="1" colspan="1">–</td><td rowspan="1" colspan="1">3.43 ± 0.21 (<italic>n</italic> = 2)</td><td rowspan="1" colspan="1">4.48 (<italic>n</italic> = 1)</td></tr><tr><td rowspan="1" colspan="1">
                  <bold>
                    <abbrev xmlns:xlink="http://www.w3.org/1999/xlink" xlink:title="length of the antenna" id="ABBRID0EY2AE" xlink:type="simple">AntenL</abbrev>
                  </bold>
                </td><td rowspan="1" colspan="1">11.62 ± 0.50 (<italic>n</italic> = 4)</td><td rowspan="1" colspan="1">12.75 ± 0.54 (<italic>n</italic> = 2)</td><td rowspan="1" colspan="1">10.07 ± 0.57 (<italic>n</italic> = 8)</td><td rowspan="1" colspan="1">10.71 ± 0.33 (<italic>n</italic> = 7)</td><td rowspan="1" colspan="1">10.99 ± 0.00 (<italic>n</italic> = 1)</td><td rowspan="1" colspan="1">–</td><td rowspan="1" colspan="1">–</td><td rowspan="1" colspan="1">–</td></tr><tr><td rowspan="1" colspan="1">
                  <bold><abbrev xmlns:xlink="http://www.w3.org/1999/xlink" xlink:title="interocular distance" id="ABBRID0EJ4AE" xlink:type="simple">I.O.D</abbrev>.</bold>
                </td><td rowspan="1" colspan="1">0.37 ± 0.12 (<italic>n</italic> = 4)</td><td rowspan="1" colspan="1">0.69 ± 0.68 (<italic>n</italic> = 2)</td><td rowspan="1" colspan="1">0.55 ± 0.08 (<italic>n</italic> = 8)</td><td rowspan="1" colspan="1">0.77 ± 0.19 (<italic>n</italic> = 7)</td><td rowspan="1" colspan="1">0.44 ± 0.00 (<italic>n</italic> = 1)</td><td rowspan="1" colspan="1">–</td><td rowspan="1" colspan="1">0.66 ± 0.30 (<italic>n</italic> = 2)</td><td rowspan="1" colspan="1">0.79 (<italic>n</italic> = 1)</td></tr><tr><td rowspan="1" colspan="1">
                  <bold>
                    <abbrev xmlns:xlink="http://www.w3.org/1999/xlink" xlink:title="length of the pronotum in the midline" id="ABBRID0EB6AE" xlink:type="simple">PronotL</abbrev>
                  </bold>
                </td><td rowspan="1" colspan="1">4.27 ± 0.07 (<italic>n</italic> = 4)</td><td rowspan="1" colspan="1">5.47 ± 0.11 (<italic>n</italic> = 2)</td><td rowspan="1" colspan="1">4.50 ± 0.26 (<italic>n</italic> = 8)</td><td rowspan="1" colspan="1">5.35 ± 0.16 (<italic>n</italic> = 7)</td><td rowspan="1" colspan="1">4.58 ± 0.00 (<italic>n</italic> = 1)</td><td rowspan="1" colspan="1">–</td><td rowspan="1" colspan="1">4.46 ± 0.45 (<italic>n</italic> = 2)</td><td rowspan="1" colspan="1">5.58 (<italic>n</italic> = 1)</td></tr><tr><td rowspan="1" colspan="1">
                  <bold>
                    <abbrev xmlns:xlink="http://www.w3.org/1999/xlink" xlink:title="pronotum width" id="ABBRID0EZAAG" xlink:type="simple">PronotW</abbrev>
                  </bold>
                </td><td rowspan="1" colspan="1">3.56 ± 0.26 (<italic>n</italic> = 4)</td><td rowspan="1" colspan="1">4.74 ± 0.01 (<italic>n</italic> = 2)</td><td rowspan="1" colspan="1">3.81 ± 0.40 (<italic>n</italic> = 8)</td><td rowspan="1" colspan="1">4.52 ± 0.56 (<italic>n</italic> = 7)</td><td rowspan="1" colspan="1">3.62 ± 0.00 (<italic>n</italic> = 1)</td><td rowspan="1" colspan="1">–</td><td rowspan="1" colspan="1">3.74 ± 0.32 (<italic>n</italic> = 2)</td><td rowspan="1" colspan="1">4.89 (<italic>n</italic> = 1)</td></tr><tr><td rowspan="1" colspan="1">
                  <bold>
                    <abbrev xmlns:xlink="http://www.w3.org/1999/xlink" xlink:title="length of the tegmina" id="ABBRID0EQCAG" xlink:type="simple">TegL</abbrev>
                  </bold>
                </td><td rowspan="1" colspan="1">4.17 ± 0.33 (<italic>n</italic> = 4)</td><td rowspan="1" colspan="1">5.53 ± 0.81 (<italic>n</italic> = 2)</td><td rowspan="1" colspan="1">3.81 ± 0.43 (<italic>n</italic> = 7)</td><td rowspan="1" colspan="1">4.79 ± 0.40 (<italic>n</italic> = 7)</td><td rowspan="1" colspan="1">3.76 ± 0.00 (<italic>n</italic> = 1)</td><td rowspan="1" colspan="1">–</td><td rowspan="1" colspan="1">3.70 ± 0.28 (<italic>n</italic> = 2)</td><td rowspan="1" colspan="1">5.91 (<italic>n</italic> = 1)</td></tr><tr><td rowspan="1" colspan="1">
                  <bold>
                    <abbrev xmlns:xlink="http://www.w3.org/1999/xlink" xlink:title="hind tibia length" id="ABBRID0EHEAG" xlink:type="simple">TL</abbrev>
                  </bold>
                </td><td rowspan="1" colspan="1">11.59 ± 0.19 (<italic>n</italic> = 4)</td><td rowspan="1" colspan="1">14.28 ± 0.33 (<italic>n</italic> = 2)</td><td rowspan="1" colspan="1">11.29 ± 0.28 (<italic>n</italic> = 8)</td><td rowspan="1" colspan="1">13.99 ± 0.46 (<italic>n</italic> = 6)</td><td rowspan="1" colspan="1">10.64 ± 0.00 (<italic>n</italic> = 1)</td><td rowspan="1" colspan="1">–</td><td rowspan="1" colspan="1">11.30 ± 0.80 (<italic>n</italic> = 2)</td><td rowspan="1" colspan="1">14.72 (<italic>n</italic> = 1)</td></tr><tr><td rowspan="1" colspan="1">
                  <bold>
                    <abbrev xmlns:xlink="http://www.w3.org/1999/xlink" xlink:title="maximum length of the hind femur" id="ABBRID0E5FAG" xlink:type="simple">FL</abbrev>
                  </bold>
                </td><td rowspan="1" colspan="1">13.52 ± 0.04 (<italic>n</italic> = 4)</td><td rowspan="1" colspan="1">16.40 ± 0.69 (<italic>n</italic> = 2)</td><td rowspan="1" colspan="1">13.20 ± 0.39 (<italic>n</italic> = 8)</td><td rowspan="1" colspan="1">16.32 ± 0.71 (<italic>n</italic> = 7)</td><td rowspan="1" colspan="1">12.83 ± 0.00 (<italic>n</italic> = 1)</td><td rowspan="1" colspan="1">–</td><td rowspan="1" colspan="1">12.84 ± 0.78 (<italic>n</italic> = 2)</td><td rowspan="1" colspan="1">17.23 (<italic>n</italic> = 1)</td></tr><tr><td rowspan="1" colspan="1">
                  <bold>
                    <abbrev xmlns:xlink="http://www.w3.org/1999/xlink" xlink:title="width of the hind femur" id="ABBRID0EVHAG" xlink:type="simple">FW</abbrev>
                  </bold>
                </td><td rowspan="1" colspan="1">3.10 ± 0.21 (<italic>n</italic> = 4)</td><td rowspan="1" colspan="1">3.73 ± 0.01 (<italic>n</italic> = 2)</td><td rowspan="1" colspan="1">1.65 ± 0.16 (<italic>n</italic> = 8)</td><td rowspan="1" colspan="1">1.98 ± 0.10 (<italic>n</italic> = 7)</td><td rowspan="1" colspan="1">1.75 ± 0.00 (<italic>n</italic> = 1)</td><td rowspan="1" colspan="1">–</td><td rowspan="1" colspan="1">1.74 ± 0.11 (<italic>n</italic> = 2)</td><td rowspan="1" colspan="1">1.69 (<italic>n</italic> = 1)</td></tr><tr><td rowspan="1" colspan="1">
                  <bold>
                    <abbrev xmlns:xlink="http://www.w3.org/1999/xlink" xlink:title="body length" id="ABBRID0EMJAG" xlink:type="simple">BodyL</abbrev>
                  </bold>
                </td><td rowspan="1" colspan="1">21.24 ± 0.58 (<italic>n</italic> = 4)</td><td rowspan="1" colspan="1">27.65 ± 0.57 (<italic>n</italic> = 2)</td><td rowspan="1" colspan="1">21.02 ± 1.51 (<italic>n</italic> = 7)</td><td rowspan="1" colspan="1">26.38 ± 1.35 (<italic>n</italic> = 7)</td><td rowspan="1" colspan="1">19.88 ± 0.00 (<italic>n</italic> = 1)</td><td rowspan="1" colspan="1">–</td><td rowspan="1" colspan="1">20.37 ± 0.43 (<italic>n</italic> = 2)</td><td rowspan="1" colspan="1">28.86 (<italic>n</italic> = 1)</td></tr></tbody></table><table-wrap-foot><fn><p>The measurements represent the average value of the different body parts plus the standard deviation. <bold><abbrev xmlns:xlink="http://www.w3.org/1999/xlink" xlink:title="length of the head" id="ABBRID0ECLAG" xlink:type="simple">HeadL</abbrev></bold>: length of head; <bold><abbrev xmlns:xlink="http://www.w3.org/1999/xlink" xlink:title="width of the head" id="ABBRID0EHLAG" xlink:type="simple">HeadW</abbrev></bold>: width of head; <bold><abbrev xmlns:xlink="http://www.w3.org/1999/xlink" xlink:title="length of the antenna" id="ABBRID0EMLAG" xlink:type="simple">AntenL</abbrev></bold>: length of antenna; <bold><abbrev xmlns:xlink="http://www.w3.org/1999/xlink" xlink:title="interocular distance" id="ABBRID0ERLAG" xlink:type="simple">I.O.D</abbrev>.</bold>: interocular distance; <bold><abbrev xmlns:xlink="http://www.w3.org/1999/xlink" xlink:title="length of the fastigium of vertex" id="ABBRID0EXLAG" xlink:type="simple">FastigL</abbrev></bold>: length of fastigium of vertex; <bold><abbrev xmlns:xlink="http://www.w3.org/1999/xlink" xlink:title="length of the pronotum in the midline" id="ABBRID0E3LAG" xlink:type="simple">PronotL</abbrev></bold>: Length of the pronotum in the midline; <bold><abbrev xmlns:xlink="http://www.w3.org/1999/xlink" xlink:title="pronotum width" id="ABBRID0EBMAG" xlink:type="simple">PronotW</abbrev></bold>: pronotum width; <bold><abbrev xmlns:xlink="http://www.w3.org/1999/xlink" xlink:title="length of the tegmina" id="ABBRID0EGMAG" xlink:type="simple">TegL</abbrev></bold>: length of tegmina; <bold><abbrev xmlns:xlink="http://www.w3.org/1999/xlink" xlink:title="hind tibia length" id="ABBRID0ELMAG" xlink:type="simple">TL</abbrev></bold>: hind tibia length; <bold><abbrev xmlns:xlink="http://www.w3.org/1999/xlink" xlink:title="maximum length of the hind femur" id="ABBRID0EQMAG" xlink:type="simple">FL</abbrev></bold>: maximum length of the hind femur; <bold><abbrev xmlns:xlink="http://www.w3.org/1999/xlink" xlink:title="width of the hind femur" id="ABBRID0EVMAG" xlink:type="simple">FW</abbrev></bold>: width of hind femur, measured as the distance between the two parallel lines running through the dorsal and ventral extremities of the femur, drawn parallel to the long axis of the femur; <bold><abbrev xmlns:xlink="http://www.w3.org/1999/xlink" xlink:title="body length" id="ABBRID0E1MAG" xlink:type="simple">BodyL</abbrev></bold>: body length, measured from the tip of the frons to the hindmost tip of the abdomen; <bold>n</bold>: number of measured individuals; -: not applicable.</p></fn></table-wrap-foot></table-wrap></tp:treatment-sec><ref-list><ref id="B2"><mixed-citation xmlns:xlink="http://www.w3.org/1999/xlink" xlink:type="simple"><person-group><name name-style="western"><surname>Cigliano</surname><given-names>MM</given-names></name><name name-style="western"><surname>Braun</surname><given-names>H</given-names></name><name name-style="western"><surname>Eades</surname><given-names>DC</given-names></name><name name-style="western"><surname>Otte</surname><given-names>D</given-names></name></person-group> (<year>2024</year>) <italic><tp:taxon-name><tp:taxon-name-part taxon-name-part-type="genus">Pteropera</tp:taxon-name-part><tp:taxon-name-part taxon-name-part-type="species">femorata</tp:taxon-name-part></tp:taxon-name></italic> (Giglio-Tos, 1907). <tp:taxon-name><tp:taxon-name-part taxon-name-part-type="order">Orthoptera</tp:taxon-name-part></tp:taxon-name> Species File. <ext-link xlink:href="http://orthoptera.speciesfile.org/otus/815879/overview" ext-link-type="uri" xlink:type="simple">http://orthoptera.speciesfile.org/otus/815879/overview</ext-link></mixed-citation></ref></ref-list></tp:taxon-treatment>
