# Supplementary material for: ﻿Taxonomic review of the grasshopper genus Pteropera Karsch, 1891 (Orthoptera, Acrididea, Catantopinae) with description of three new species and a preliminary phylogeny of the Cameroonian species
Source: Zookeys. 2024 Oct 25;1216:219–64. doi: 10.3897/zookeys.1216.130270 (PMC11530763; doi:10.3897/zookeys.1216.130270)
Supplement: Supplementary material 1 — Locations and coordinates of all species of Pteropera [file zookeys-1216-219_article-130270__-s001.csv]

Table. Localities and geographical coordinates used to map the distribution of Pteropera species (CAR = Central African REPUBLIC; DRC = Democratic Republic of Congo)
Species	Country	Locality	Latitude	Longitude	Altitude
P. augustini	Gabon	Lambarene-Fougamou	-1°29.954'S	10°58.177'E
P. augustini	Gabon	Youmbi	0°24.623'N	9°26.204'E
P. augustini	Gabon	Ndende-Tchibanga	-2°24.068'S	11°21.153'E
P. augustini	Gabon	Tchibanga-Mayumba	-2°47.003'S	10°59.519'E
P. augustini	Gabon	Lebamba-M´Bigou	-2°12.153'S	11°28.274'E
P. augustini	Cameroon	Somalomo	3°22.448'N	12°43.990'E	606 m a.s.l.
P. balachowskyi	Gabon	Mimongo-Koulamouto	-1°37.534'S	11°35.798'E
P. balachowskyi	Gabon	Lebamba-M´Bigou	-2°12.153'S	11°28.274'E
P. balachowskyi	Gabon	Koulamouto-Lastourville	-0°52.975'S	12°33.567'E
P. balachowskyi	Cameroon	Zamakoe	3°46.600'N	11°46.217'E
P. basilewskyi	DRC	Lokandu, Biawa Island	-1°18.747'S	26°12.917'E
P. basilewskyi	DRC	Oshwe	-3°10.658'S	19°29.140'E
P. basilewskyi	DRC	Bumbuli	-2°1.081'S	20°47.353'E
P. basilewskyi	DRC	Yambata	2°47.119'N	21°57.966'E
P. basilewskyi	DRC	Bas Uele region	2°44.320'N	23°58.739'E
P. basilewskyi	DRC	Boende	-0°17.059'S	20°53.077'E
P. basilewskyi	DRC	Sankuru: komi	-3°54.820'S	23°19.172'E
P. basilewskyi	DRC	Lomami	-5°42.395'S	23°36.662'E
P. basilewskyi	DRC	Ubangui	2°54.050'N	18°30.159'E
P. basilewskyi	DRC	Bambesa	3°34.051'N	25°41.618'E
P. basilewskyi	DRC	Uele Itimbiri: Dingila	3°51.558'N	26°2.471'E
P. basilewskyi	DRC	Lukolela	-1°4.776'S	17°10.629'E
P. basilewskyi	DRC	Basoko	1°14.327'N	23°36.470'E
P. basilewskyi	DRC	Lusambo	-4°57.767'S	23°26.540'E
P. basilewskyi	DRC	Luluabourg	-5°52.807'S	22°24.922'E
P. bertii	Cameroon	Nkoemvoen	2°41.961'N	11°18.971'E
P. bertii	Cameroon	Sangmelima	2°56.093'N	11°58.452'E
P. bredoi	DRC	Kalulu	-1°44.897'S	28°41.716'E
P. brosseti	Gabon	Makokou	0°36.876'N	12°51.364'E
P. brosseti	Gabon	Ipassa	1°14.336'N	12°55.802'E
P. brosseti	Gabon	Libreville Road	1°10.362'N	9°27.542'E
P. brosseti	Gabon	Medouneu-Oyem	3°8.177'N	10°3.091'E
P. brosseti	Gabon	Bitam-Eboro	2°56.008'N	11°33.668'E
P. brosseti	Gabon	Oyem-Mitzic	3°25.397'N	11°33.076'E
P. brosseti	Equatorial Guinea	Ebebiyín	3°59.079'N	11°38.210'E
P. carnapi	Cameroon	Yaoundé	3°50.887'N	11°30.121'E
P. carnapi	Cameroon	Batouri	4°26.239'N	14°21.762'E
P. carnapi	Cameroon	Makak	3°32.984'N	11°1.361'E
P. carnapi	Cameroon	Nkolbisson	3°52.256'N	11°27.238'E
P. carnapi	Cameroon	Goyoum	5°12.043'N	13°23.157'E
P. carnapi	Cameroon	Zamakoe	3°20.712'N	11°18.175'E
P. carnapi	Cameroon	Mbalmayo	3°29.717'N	11°30.229'E
P. carnapi	Cameroon	Ongot	3°51.517'N	11°22.367'E
P. carnapi	Cameroon	N´Kongoa	2°50.495'N	12°10.292'E
P. carnapi	Cameroon	Deng-Deng	3°21.364'N	12°44.615'E	731 m a.s.l.
P. carnapi	CAR	Nola	3°31.511'N	16°2.747'E	661 m a.s.l.
P. carnapi	CAR	Melouba	6°37.591'N	20°47.812'E
P. carnapi	Gabon	Belinga	3°31.109'N	13°3.232'E
P. carnapi	Gabon	Okondja	3°32.834'N	13°58.907'E
P. carnapi	Gabon	Mekambo	4°46.750'N	14°43.781'E
P. carnapi	Congo-Brazzaville	Mbomo	0°25.871'N	14°41.885'E
P. congoensis	Gabon	Malembe	-3°2.224'S	10°49.598'E
P. congoensis	Gabon	Lebamba-M´Bigou	0°3.070'N	10°49.975'E
P. congoensis	Congo-Brazzaville	Mayumbe	-4°29.995'S	12°31.203'E
P. congoensis	Congo-Brazzaville	Mvouti	-4°13.355'S	12°25.276'E
P. congoensis	DRC	Mangembo	-4°35.995'S	14°15.992'E
P. cornici	Congo-Brazzaville	N´Go	-0°13.442'S	15°49.364'E
P. cornici	Congo-Brazzaville	M´Bokala	-0°13.418'S	15°49.621'E
P. descampsi	Cameroon	Ongot	3°51.517'N	11°22.367'E
P. descampsi	Cameroon	Yaoundé	3°50.893'N	11°30.127'E
P. descampsi	Cameroon	Makak	3°32.966'N	11°1.343'E
P. descampsi	Cameroon	Mont Fébé	3°56.595'N	11°29.730'E
P. descampsi	Cameroon	Ebebda II	4°21.483'N	11°16.279'E
P. descampsi	Cameroon	Nkolbisson	3°52.257'N	11°27.239'E
P. descampsi	Cameroon	Foumbot	5°30.179'N	10°38.189'E
P. descampsi	Cameroon	N´Kometou	4°3.020'N	11°33.005'E
P. descampsi	Cameroon	N´Kongoa	2°50.495'N	12°10.292'E
P. descampsi	Cameroon	Meyomessala	3°6.431'N	12°14.703'E
P. descarpentriesi	Gabon	Belinga	3°31.103'N	13°3.226'E
P. descarpentriesi	Gabon	Okondja	0°39.199'N	13°40.609'E
P. descarpentriesi	Gabon	Mekambo	1°0.666'N	13°57.125'E
P. descarpentriesi	Gabon	Cap Esterias	0°42.238'N	9°18.034'E
P. descarpentriesi	Gabon	Camp 6	0°39.239'N	9°25.644'E
P. descarpentriesi	Gabon	Makokou	0°34.020'N	12°52.020'E
P. femorata	Congo-Brazzaville	Boko	-4°39.677'S	14°40.037'E
P. femorata	DRC	Kwango	-6°1.633'S	17°37.498'E
P. femorata	DRC	Kiniati Yasa	-5°19.955'S	12°56.008'E
P. femorata	DRC	Tshikapa	-6°24.856'S	20°47.861'E
P. femorata	Angola	Chingufo	-7°36.949S	20°31.843'E
P. femorata	Angola	Dundo, Lunda	-7°22.441'S	20°49.099'E
P. femorata	Angola	R. Luachimo	-10°38.992'S	20°13.003'E
P. grilloti	Congo-Brazzaville	N´Gongo	-1°40.342'S	16°29.235'E
P. jeanninae	Gabon	Okondja	3°32.833'N	13°58.907'E
P. jeanninae	Gabon	Makokou	5°19.843'N	14°12.877'E
P. jeanninae	Gabon	Mekambo	4°46.744'N	14°43.778'E
P. jeanninae	Gabon	Odzala	4°18.313'N	14°29.522'E
P. jeanninae	Gabon	Ekieni	1°59.683'N	13°52.952'E
P. karschi karschi	Equatorial Guinea	Cabo San Juan	1°10.499'N	9°22.367'E
P. karschi karschi	Equatorial Guinea	Elobey Island	1°7.105'N	9°26.96'E6
P. karschi karschi	Fernando Poo	Basile	3°35.426'N	8°45.531'E
P. karschi karschi	Gabon	Mondah	0°39.161'N	9°40.050'E
P. karschi karschi	Gabon	Cap Esterias	0°42.238'N	9°18.034'E
P. karschi karschi	Gabon	Komo	0°31.975'N	9°28.026'E
P. karschi karschi	Gabon	Muni	1°4.360'N	9°41.086'E
P. karschi karschi	Gabon	Mvoum	0°49.334'N	9°53.195'E
P. karschi karschi	Gabon	Medouneu	1°4.316'N	10°48.698'E
P. karschi karschi	Gabon	Mitzic	5°21.298'N	11°0.841'E
P. karschi karschi	Gabon	Ndjole	1°28.592'N	10°41.950'E
P. karschi karschi	Gabon	Mayumba	-0°24.616'S	10°48.808'E
P. karschi zenkeri	Cameroon	Bipindi	3°4.657'N	10°24.607'E
P. karschi zenkeri	Cameroon	Kribi	2°56.429'N	9°54.626'E
P. karschi zenkeri	Cameroon	Makak	3°35.384'N	11°1.601'E
P. karschi zenkeri	Cameroon	Riv. Nyong	3°38.633'N	11°44.868'E
P. karschi zenkeri	Cameroon	Koukoué	4°2.400'N	10°7.002'E
P. karschi zenkeri	Cameroon	Edea	3°48.307'N	10°8.114'E
P. karschi zenkeri	Equatorial Guinea	Ayena	1°34.479'N	10°42.499'E
P. karschi zenkeri	Gabon	Eboro	2°37.785'N	11°29.591'E
P. karschi zenkeri	Gabon	Ebebeyín	3°59.079'N	11°38.209'E
P. kennei sp. nov.	Cameroon	Somalomo	3°22.448'N	12°43.990'N	606 m a.s.l.
P. kennei sp. nov.	Cameroon	Deng-Deng	3°21.364'N	12°44.615'E	661 m a.s.l.
P. matzkei sp. nov.	Cameroon	Somalomo	3°22.448'N	12°43.990'E	606 m a.s.l.
P. menieri	Congo-Brazzaville	Makaba	-4°7.679'S	12°20.986'E
P. menieri	Congo-Brazzaville	Mayumbe	-4°29.995'S	12°31.203'E
P. menieri	Congo-Brazzaville	Makoua	-0°0.269'S	15°36.716'E
P. meridionalis	DRC	Kwango	-6°1.645'S	17°37.618'E
P. mirei	Cameroon	NKoemvone	2°42.851'N	11°19.363'E
P. mirei	Cameroon	Sangmelima	2°57.893'N	11°58.632'E
P. mirei	Gabon	Eboro	2°37.785'N	11°29.591'E
P. mirei	Gabon	Ebebeyin	3°59.079'N	11°38.209'E
P. missoupi sp. nov.	Cameroon	Iboti	4°27.001'N	10°27.002'E	731 m a.s.l.
P. missoupi sp. nov.	Cameroon	Ongot	3°51.517'N	11°22.367'
P. morini	Congo-Brazzaville	M´Be	-3°12.967'S	15°50.286'E
P. pillaulti	Congo-Brazzaville	Brazzaville	-4°16.459'S	15°16.751'E
P. poirieri	Congo-Brazzaville	Mbomo	0°25.877'N	14°41.945'E
P. spleniata	Gabinda, Guinee	Chichoxo	-5°35.015'S	12°11.611'E
P. spleniata	Congo-Brazzaville	Mayumbe	-4°29.983'S	12°31.221'E
P. spleniata	Congo-Brazzaville	Dolisie	-4°12.950'S	12°40.918'E
P. spleniata	Congo-Brazzaville	Mvouti	-4°13.354'S	12°25.264'E
P. spleniata	DRC	Bas Congo, Luki	-5°38.798'S	13°3.791'E
P. spleniata	DRC	Bas Congo, Kitadi	-5°45.987'S	15°32.995'E
P. spleniata	DRC	Tshela	-5°0.032'S	12°57.155'E
P. spleniata	DRC	Kipanzu	-6°25.588'S	17°22.371'E
P. teocchii	CAR	La Maboke	4°24.319'N	18°34.449'E
P. teocchii	CAR	Bangui	4°23.638'N	18°33.427'E
P. teocchii	CAR	Boukoko	3°54.194'N	17°54.677'E
P. teocchii	CAR	Kabo	7°41.707'N	18°37.571'E
P. teocchii	Cameroon	Bafut	6°5.077'N	10°7.795'E
P. teocchii	Cameroon	Goyoum	5°12.068'N	13°21.973'E
P. teocchii	Congo-Brazzaville	Fort Rousset	-0°29.249'S	15°54.695'E
P. teocchii	Cameroon	Bipindi	3°4.657'N	10°24.607'E
P. thibauti	Congo-Brazzaville	Mvouka	-4°16.090'S	13°18.301'E
P. thibauti	Congo-Brazzaville	Bazzaville	-4°16.636'S	15°16.418'E
P. thibauti	Gabon	Tchibanga	-2°47.003'S	10°59.519'E
P. thibauti	Gabon	Mayumba	-0°24.616'S	10°48.808'E
P. uniformis	Cameroon	Batanga	2°50.795'N	9°53.699'E
P. uniformis	Cameroon	Nkoemvone	2°42.851'N	11°19.363'E
P. uniformis	Cameroon	NTem	2°16.436'N	9°59.493'E
P. uniformis	Cameroon	Sangmelima	2°57.893'N	11°58.632'E
P. uniformis	Cameroon	Batouri	4°26.239'N	14°21.762'E
P. uniformis	Cameroon	Goyoum	5°15.068'N	13°23.773'E
P. uniformis	Cameroon	Ongot	3°51.517'N	11°22.367'E
P. verrucigena	Cameroon	Barombi Station	4°40.016'N	9°22.999'E
P. verrucigena	Cameroon	Moundek	4°33.531'N	9°33.027'E
P. verrucigena	Cameroon	Kumba	4°37.429'N	9°25.516'E
P. verrucigena	Cameroon	Mamfe	5°45.074'N	9°18.852'E
P. verrucigena	Cameroon	Sohock	4°57.250'N	10°14.833'E
P. villiersi	Congo-Brazzaville	Sibiti	-3°40.408'S	13°20.739'E
P. villiersi	Congo-Brazzaville	Mbila	-3°11.954'S	13°19.987'E
P. villiersi	Congo-Brazzaville	Mvouka	-4°16.091'S	13°18.313'E
